# Supplementary material for: Studying the Function of Phytoplasma Effector Proteins Using a Chemical-Inducible Expression System in Transgenic Plants
Source: Int J Mol Sci. 2021 Dec 18;22(24):13582. doi: 10.3390/ijms222413582 (PMC8703313; doi:10.3390/ijms222413582)
Supplement: Supplementary file 1 [file ijms-22-13582-s001.zip › Table S4.xlsx]

## Sheet: Tabelle1
Plant line	Induction regime	Sample	Biological replicate	Primer	Technical replicate	Mean PCR efficiency	Primer efficiency	Ct
LexA::mGFP6-TENGU	Continuous induction	14 DAS	1	ACT2	1	1.86995	0.934975	21.98
LexA::mGFP6-TENGU	Continuous induction	14 DAS	1	ACT2	2	1.86995	0.934975	21.91
LexA::mGFP6-TENGU	Continuous induction	14 DAS	1	ACT2	3	1.86995	0.934975	21.93
LexA::mGFP6-TENGU	Continuous induction	14 DAS	1	APT	1	1.91413	0.957066	21.92
LexA::mGFP6-TENGU	Continuous induction	14 DAS	1	APT	2	1.91413	0.957066	21.99
LexA::mGFP6-TENGU	Continuous induction	14 DAS	1	APT	3	1.91413	0.957066	21.92
LexA::mGFP6-TENGU	Continuous induction	14 DAS	1	TENGU	1	1.93873	0.969364	18.45
LexA::mGFP6-TENGU	Continuous induction	14 DAS	1	TENGU	2	1.93873	0.969364	18.42
LexA::mGFP6-TENGU	Continuous induction	14 DAS	1	TENGU	3	1.93873	0.969364	18.41
LexA::mGFP6-TENGU	Continuous induction	14 DAS	2	ACT2	1	1.86995	0.934975	18.63
LexA::mGFP6-TENGU	Continuous induction	14 DAS	2	ACT2	2	1.86995	0.934975	18.65
LexA::mGFP6-TENGU	Continuous induction	14 DAS	2	ACT2	3	1.86995	0.934975	18.65
LexA::mGFP6-TENGU	Continuous induction	14 DAS	2	APT	1	1.91413	0.957066	18.46
LexA::mGFP6-TENGU	Continuous induction	14 DAS	2	APT	2	1.91413	0.957066	18.44
LexA::mGFP6-TENGU	Continuous induction	14 DAS	2	APT	3	1.91413	0.957066	18.42
LexA::mGFP6-TENGU	Continuous induction	14 DAS	2	TENGU	1	1.93873	0.969364	15.01
LexA::mGFP6-TENGU	Continuous induction	14 DAS	2	TENGU	2	1.93873	0.969364	15.05
LexA::mGFP6-TENGU	Continuous induction	14 DAS	2	TENGU	3	1.93873	0.969364	15.03
LexA::mGFP6-TENGU	Continuous induction	14 DAS	3	ACT2	1	1.86995	0.934975	19.98
LexA::mGFP6-TENGU	Continuous induction	14 DAS	3	ACT2	2	1.86995	0.934975	19.99
LexA::mGFP6-TENGU	Continuous induction	14 DAS	3	ACT2	3	1.86995	0.934975	19.99
LexA::mGFP6-TENGU	Continuous induction	14 DAS	3	APT	1	1.91413	0.957066	20.01
LexA::mGFP6-TENGU	Continuous induction	14 DAS	3	APT	2	1.91413	0.957066	20.03
LexA::mGFP6-TENGU	Continuous induction	14 DAS	3	APT	3	1.91413	0.957066	20
LexA::mGFP6-TENGU	Continuous induction	14 DAS	3	TENGU	1	1.93873	0.969364	16.45
LexA::mGFP6-TENGU	Continuous induction	14 DAS	3	TENGU	2	1.93873	0.969364	16.44
LexA::mGFP6-TENGU	Continuous induction	14 DAS	3	TENGU	3	1.93873	0.969364	16.47
LexA::mGFP6-TENGU	Continuous induction	15 DAS	1	ACT2	1	1.86995	0.934975	19.75
LexA::mGFP6-TENGU	Continuous induction	15 DAS	1	ACT2	2	1.86995	0.934975	19.73
LexA::mGFP6-TENGU	Continuous induction	15 DAS	1	ACT2	3	1.86995	0.934975	19.77
LexA::mGFP6-TENGU	Continuous induction	15 DAS	1	APT	1	1.91413	0.957066	19.88
LexA::mGFP6-TENGU	Continuous induction	15 DAS	1	APT	2	1.91413	0.957066	19.91
LexA::mGFP6-TENGU	Continuous induction	15 DAS	1	APT	3	1.91413	0.957066	19.8
LexA::mGFP6-TENGU	Continuous induction	15 DAS	1	TENGU	1	1.93873	0.969364	15.9
LexA::mGFP6-TENGU	Continuous induction	15 DAS	1	TENGU	2	1.93873	0.969364	15.96
LexA::mGFP6-TENGU	Continuous induction	15 DAS	1	TENGU	3	1.93873	0.969364	15.94
LexA::mGFP6-TENGU	Continuous induction	15 DAS	2	ACT2	1	1.86995	0.934975	19.64
LexA::mGFP6-TENGU	Continuous induction	15 DAS	2	ACT2	2	1.86995	0.934975	19.64
LexA::mGFP6-TENGU	Continuous induction	15 DAS	2	ACT2	3	1.86995	0.934975	19.69
LexA::mGFP6-TENGU	Continuous induction	15 DAS	2	APT	1	1.91413	0.957066	19.63
LexA::mGFP6-TENGU	Continuous induction	15 DAS	2	APT	2	1.91413	0.957066	19.67
LexA::mGFP6-TENGU	Continuous induction	15 DAS	2	APT	3	1.91413	0.957066	19.66
LexA::mGFP6-TENGU	Continuous induction	15 DAS	2	TENGU	1	1.93873	0.969364	15.72
LexA::mGFP6-TENGU	Continuous induction	15 DAS	2	TENGU	2	1.93873	0.969364	15.77
LexA::mGFP6-TENGU	Continuous induction	15 DAS	2	TENGU	3	1.93873	0.969364	15.73
LexA::mGFP6-TENGU	Continuous induction	15 DAS	3	ACT2	1	1.86995	0.934975	19.74
LexA::mGFP6-TENGU	Continuous induction	15 DAS	3	ACT2	2	1.86995	0.934975	19.7
LexA::mGFP6-TENGU	Continuous induction	15 DAS	3	ACT2	3	1.86995	0.934975	19.71
LexA::mGFP6-TENGU	Continuous induction	15 DAS	3	APT	1	1.91413	0.957066	19.61
LexA::mGFP6-TENGU	Continuous induction	15 DAS	3	APT	2	1.91413	0.957066	19.65
LexA::mGFP6-TENGU	Continuous induction	15 DAS	3	APT	3	1.91413	0.957066	19.63
LexA::mGFP6-TENGU	Continuous induction	15 DAS	3	TENGU	1	1.93873	0.969364	15.75
LexA::mGFP6-TENGU	Continuous induction	15 DAS	3	TENGU	2	1.93873	0.969364	15.72
LexA::mGFP6-TENGU	Continuous induction	15 DAS	3	TENGU	3	1.93873	0.969364	15.72
LexA::mGFP6-TENGU	Continuous induction	21 DAS	1	ACT2	1	1.86995	0.934975	19.01
LexA::mGFP6-TENGU	Continuous induction	21 DAS	1	ACT2	2	1.86995	0.934975	19.04
LexA::mGFP6-TENGU	Continuous induction	21 DAS	1	ACT2	3	1.86995	0.934975	19.02
LexA::mGFP6-TENGU	Continuous induction	21 DAS	1	APT	1	1.91413	0.957066	18.56
LexA::mGFP6-TENGU	Continuous induction	21 DAS	1	APT	2	1.91413	0.957066	18.54
LexA::mGFP6-TENGU	Continuous induction	21 DAS	1	APT	3	1.91413	0.957066	18.53
LexA::mGFP6-TENGU	Continuous induction	21 DAS	1	TENGU	1	1.93873	0.969364	15.03
LexA::mGFP6-TENGU	Continuous induction	21 DAS	1	TENGU	2	1.93873	0.969364	15.01
LexA::mGFP6-TENGU	Continuous induction	21 DAS	1	TENGU	3	1.93873	0.969364	15.03
LexA::mGFP6-TENGU	Continuous induction	21 DAS	2	ACT2	1	1.86995	0.934975	20.21
LexA::mGFP6-TENGU	Continuous induction	21 DAS	2	ACT2	2	1.86995	0.934975	20.21
LexA::mGFP6-TENGU	Continuous induction	21 DAS	2	ACT2	3	1.86995	0.934975	20.23
LexA::mGFP6-TENGU	Continuous induction	21 DAS	2	APT	1	1.91413	0.957066	20.14
LexA::mGFP6-TENGU	Continuous induction	21 DAS	2	APT	2	1.91413	0.957066	20.12
LexA::mGFP6-TENGU	Continuous induction	21 DAS	2	APT	3	1.91413	0.957066	20.15
LexA::mGFP6-TENGU	Continuous induction	21 DAS	2	TENGU	1	1.93873	0.969364	16.65
LexA::mGFP6-TENGU	Continuous induction	21 DAS	2	TENGU	2	1.93873	0.969364	16.64
LexA::mGFP6-TENGU	Continuous induction	21 DAS	2	TENGU	3	1.93873	0.969364	16.64
LexA::mGFP6-TENGU	Continuous induction	21 DAS	3	ACT2	1	1.86995	0.934975	19.11
LexA::mGFP6-TENGU	Continuous induction	21 DAS	3	ACT2	2	1.86995	0.934975	19.12
LexA::mGFP6-TENGU	Continuous induction	21 DAS	3	ACT2	3	1.86995	0.934975	19.11
LexA::mGFP6-TENGU	Continuous induction	21 DAS	3	APT	1	1.91413	0.957066	18.67
LexA::mGFP6-TENGU	Continuous induction	21 DAS	3	APT	2	1.91413	0.957066	18.64
LexA::mGFP6-TENGU	Continuous induction	21 DAS	3	APT	3	1.91413	0.957066	18.67
LexA::mGFP6-TENGU	Continuous induction	21 DAS	3	TENGU	1	1.93873	0.969364	15.19
LexA::mGFP6-TENGU	Continuous induction	21 DAS	3	TENGU	2	1.93873	0.969364	15.17
LexA::mGFP6-TENGU	Continuous induction	21 DAS	3	TENGU	3	1.93873	0.969364	15.19
LexA::mGFP6-TENGU	Flowering stage	21 DAS	1	ACT2	1	1.86995	0.934975	16.37
LexA::mGFP6-TENGU	Flowering stage	21 DAS	1	ACT2	2	1.86995	0.934975	16.35
LexA::mGFP6-TENGU	Flowering stage	21 DAS	1	ACT2	3	1.86995	0.934975	16.42
LexA::mGFP6-TENGU	Flowering stage	21 DAS	1	APT	1	1.91413	0.957066	17.28
LexA::mGFP6-TENGU	Flowering stage	21 DAS	1	APT	2	1.91413	0.957066	17.31
LexA::mGFP6-TENGU	Flowering stage	21 DAS	1	APT	3	1.91413	0.957066	17.25
LexA::mGFP6-TENGU	Flowering stage	21 DAS	1	TENGU	1	1.93873	0.969364	37.67
LexA::mGFP6-TENGU	Flowering stage	21 DAS	1	TENGU	2	1.93873	0.969364	37.23
LexA::mGFP6-TENGU	Flowering stage	21 DAS	1	TENGU	3	1.93873	0.969364	37.72
LexA::mGFP6-TENGU	Flowering stage	21 DAS	2	ACT2	1	1.86995	0.934975	22.57
LexA::mGFP6-TENGU	Flowering stage	21 DAS	2	ACT2	2	1.86995	0.934975	22.57
LexA::mGFP6-TENGU	Flowering stage	21 DAS	2	ACT2	3	1.86995	0.934975	22.44
LexA::mGFP6-TENGU	Flowering stage	21 DAS	2	APT	1	1.91413	0.957066	23.01
LexA::mGFP6-TENGU	Flowering stage	21 DAS	2	APT	2	1.91413	0.957066	22.99
LexA::mGFP6-TENGU	Flowering stage	21 DAS	2	APT	3	1.91413	0.957066	22.97
LexA::mGFP6-TENGU	Flowering stage	21 DAS	2	TENGU	1	1.93873	0.969364	36.3
LexA::mGFP6-TENGU	Flowering stage	21 DAS	2	TENGU	2	1.93873	0.969364	36.32
LexA::mGFP6-TENGU	Flowering stage	21 DAS	2	TENGU	3	1.93873	0.969364	36.23
LexA::mGFP6-TENGU	Flowering stage	21 DAS	3	ACT2	1	1.86995	0.934975	21.23
LexA::mGFP6-TENGU	Flowering stage	21 DAS	3	ACT2	2	1.86995	0.934975	21.31
LexA::mGFP6-TENGU	Flowering stage	21 DAS	3	ACT2	3	1.86995	0.934975	21.89
LexA::mGFP6-TENGU	Flowering stage	21 DAS	3	APT	1	1.91413	0.957066	21.44
LexA::mGFP6-TENGU	Flowering stage	21 DAS	3	APT	2	1.91413	0.957066	21.53
LexA::mGFP6-TENGU	Flowering stage	21 DAS	3	APT	3	1.91413	0.957066	21.51
LexA::mGFP6-TENGU	Flowering stage	21 DAS	3	TENGU	1	1.93873	0.969364	37.57
LexA::mGFP6-TENGU	Flowering stage	21 DAS	3	TENGU	2	1.93873	0.969364	37.62
LexA::mGFP6-TENGU	Flowering stage	21 DAS	3	TENGU	3	1.93873	0.969364	37.64
LexA::mGFP6-TENGU	Flowering stage	22 DAS	1	ACT2	1	1.86995	0.934975	18.41
LexA::mGFP6-TENGU	Flowering stage	22 DAS	1	ACT2	2	1.86995	0.934975	18.45
LexA::mGFP6-TENGU	Flowering stage	22 DAS	1	ACT2	3	1.86995	0.934975	18.48
LexA::mGFP6-TENGU	Flowering stage	22 DAS	1	APT	1	1.91413	0.957066	18.55
LexA::mGFP6-TENGU	Flowering stage	22 DAS	1	APT	2	1.91413	0.957066	18.55
LexA::mGFP6-TENGU	Flowering stage	22 DAS	1	APT	3	1.91413	0.957066	18.55
LexA::mGFP6-TENGU	Flowering stage	22 DAS	1	TENGU	1	1.93873	0.969364	14.65
LexA::mGFP6-TENGU	Flowering stage	22 DAS	1	TENGU	2	1.93873	0.969364	14.64
LexA::mGFP6-TENGU	Flowering stage	22 DAS	1	TENGU	3	1.93873	0.969364	14.63
LexA::mGFP6-TENGU	Flowering stage	22 DAS	2	ACT2	1	1.86995	0.934975	21.98
LexA::mGFP6-TENGU	Flowering stage	22 DAS	2	ACT2	2	1.86995	0.934975	21.95
LexA::mGFP6-TENGU	Flowering stage	22 DAS	2	ACT2	3	1.86995	0.934975	21.9
LexA::mGFP6-TENGU	Flowering stage	22 DAS	2	APT	1	1.91413	0.957066	21.96
LexA::mGFP6-TENGU	Flowering stage	22 DAS	2	APT	2	1.91413	0.957066	22.03
LexA::mGFP6-TENGU	Flowering stage	22 DAS	2	APT	3	1.91413	0.957066	22.08
LexA::mGFP6-TENGU	Flowering stage	22 DAS	2	TENGU	1	1.93873	0.969364	18.04
LexA::mGFP6-TENGU	Flowering stage	22 DAS	2	TENGU	2	1.93873	0.969364	18.01
LexA::mGFP6-TENGU	Flowering stage	22 DAS	2	TENGU	3	1.93873	0.969364	18.06
LexA::mGFP6-TENGU	Flowering stage	22 DAS	3	ACT2	1	1.86995	0.934975	25.63
LexA::mGFP6-TENGU	Flowering stage	22 DAS	3	ACT2	2	1.86995	0.934975	25.15
LexA::mGFP6-TENGU	Flowering stage	22 DAS	3	ACT2	3	1.86995	0.934975	25.14
LexA::mGFP6-TENGU	Flowering stage	22 DAS	3	APT	1	1.91413	0.957066	24.39
LexA::mGFP6-TENGU	Flowering stage	22 DAS	3	APT	2	1.91413	0.957066	24.68
LexA::mGFP6-TENGU	Flowering stage	22 DAS	3	APT	3	1.91413	0.957066	22.48
LexA::mGFP6-TENGU	Flowering stage	22 DAS	3	TENGU	1	1.93873	0.969364	20.01
LexA::mGFP6-TENGU	Flowering stage	22 DAS	3	TENGU	2	1.93873	0.969364	20.05
LexA::mGFP6-TENGU	Flowering stage	22 DAS	3	TENGU	3	1.93873	0.969364	20.04
LexA::mGFP6-TENGU	Flowering stage	28 DAS	1	ACT2	1	1.86995	0.934975	20.24
LexA::mGFP6-TENGU	Flowering stage	28 DAS	1	ACT2	2	1.86995	0.934975	20.32
LexA::mGFP6-TENGU	Flowering stage	28 DAS	1	ACT2	3	1.86995	0.934975	20.27
LexA::mGFP6-TENGU	Flowering stage	28 DAS	1	APT	1	1.91413	0.957066	20.96
LexA::mGFP6-TENGU	Flowering stage	28 DAS	1	APT	2	1.91413	0.957066	20.87
LexA::mGFP6-TENGU	Flowering stage	28 DAS	1	APT	3	1.91413	0.957066	20.88
LexA::mGFP6-TENGU	Flowering stage	28 DAS	1	TENGU	1	1.93873	0.969364	19.08
LexA::mGFP6-TENGU	Flowering stage	28 DAS	1	TENGU	2	1.93873	0.969364	19.01
LexA::mGFP6-TENGU	Flowering stage	28 DAS	1	TENGU	3	1.93873	0.969364	19.02
LexA::mGFP6-TENGU	Flowering stage	28 DAS	2	ACT2	1	1.86995	0.934975	21.97
LexA::mGFP6-TENGU	Flowering stage	28 DAS	2	ACT2	2	1.86995	0.934975	21.96
LexA::mGFP6-TENGU	Flowering stage	28 DAS	2	ACT2	3	1.86995	0.934975	21.94
LexA::mGFP6-TENGU	Flowering stage	28 DAS	2	APT	1	1.91413	0.957066	22.01
LexA::mGFP6-TENGU	Flowering stage	28 DAS	2	APT	2	1.91413	0.957066	22.06
LexA::mGFP6-TENGU	Flowering stage	28 DAS	2	APT	3	1.91413	0.957066	22.04
LexA::mGFP6-TENGU	Flowering stage	28 DAS	2	TENGU	1	1.93873	0.969364	20.41
LexA::mGFP6-TENGU	Flowering stage	28 DAS	2	TENGU	2	1.93873	0.969364	20.46
LexA::mGFP6-TENGU	Flowering stage	28 DAS	2	TENGU	3	1.93873	0.969364	20.42
LexA::mGFP6-TENGU	Flowering stage	28 DAS	3	ACT2	1	1.86995	0.934975	21.34
LexA::mGFP6-TENGU	Flowering stage	28 DAS	3	ACT2	2	1.86995	0.934975	21.36
LexA::mGFP6-TENGU	Flowering stage	28 DAS	3	ACT2	3	1.86995	0.934975	21.35
LexA::mGFP6-TENGU	Flowering stage	28 DAS	3	APT	1	1.91413	0.957066	20.11
LexA::mGFP6-TENGU	Flowering stage	28 DAS	3	APT	2	1.91413	0.957066	20.2
LexA::mGFP6-TENGU	Flowering stage	28 DAS	3	APT	3	1.91413	0.957066	20.23
LexA::mGFP6-TENGU	Flowering stage	28 DAS	3	TENGU	1	1.93873	0.969364	18.77
LexA::mGFP6-TENGU	Flowering stage	28 DAS	3	TENGU	2	1.93873	0.969364	18.54
LexA::mGFP6-TENGU	Flowering stage	28 DAS	3	TENGU	3	1.93873	0.969364	18.56
LexA::mGFP6-TENGU	Germination stage	14 DAS	1	ACT2	1	1.86995	0.934975	17.92
LexA::mGFP6-TENGU	Germination stage	14 DAS	1	ACT2	2	1.86995	0.934975	17.75
LexA::mGFP6-TENGU	Germination stage	14 DAS	1	ACT2	3	1.86995	0.934975	18.15
LexA::mGFP6-TENGU	Germination stage	14 DAS	1	APT	1	1.91413	0.957066	18.65
LexA::mGFP6-TENGU	Germination stage	14 DAS	1	APT	2	1.91413	0.957066	18.73
LexA::mGFP6-TENGU	Germination stage	14 DAS	1	APT	3	1.91413	0.957066	18.74
LexA::mGFP6-TENGU	Germination stage	14 DAS	1	TENGU	1	1.93873	0.969364	33.06
LexA::mGFP6-TENGU	Germination stage	14 DAS	1	TENGU	2	1.93873	0.969364	33.04
LexA::mGFP6-TENGU	Germination stage	14 DAS	1	TENGU	3	1.93873	0.969364	33.08
LexA::mGFP6-TENGU	Germination stage	14 DAS	2	ACT2	1	1.86995	0.934975	21.29
LexA::mGFP6-TENGU	Germination stage	14 DAS	2	ACT2	2	1.86995	0.934975	21.19
LexA::mGFP6-TENGU	Germination stage	14 DAS	2	ACT2	3	1.86995	0.934975	21.15
LexA::mGFP6-TENGU	Germination stage	14 DAS	2	APT	1	1.91413	0.957066	22.15
LexA::mGFP6-TENGU	Germination stage	14 DAS	2	APT	2	1.91413	0.957066	22.52
LexA::mGFP6-TENGU	Germination stage	14 DAS	2	APT	3	1.91413	0.957066	22.08
LexA::mGFP6-TENGU	Germination stage	14 DAS	2	TENGU	1	1.93873	0.969364	34.46
LexA::mGFP6-TENGU	Germination stage	14 DAS	2	TENGU	2	1.93873	0.969364	34.46
LexA::mGFP6-TENGU	Germination stage	14 DAS	2	TENGU	3	1.93873	0.969364	34.48
LexA::mGFP6-TENGU	Germination stage	14 DAS	3	ACT2	1	1.86995	0.934975	21.25
LexA::mGFP6-TENGU	Germination stage	14 DAS	3	ACT2	2	1.86995	0.934975	21.36
LexA::mGFP6-TENGU	Germination stage	14 DAS	3	ACT2	3	1.86995	0.934975	21.26
LexA::mGFP6-TENGU	Germination stage	14 DAS	3	APT	1	1.91413	0.957066	21.49
LexA::mGFP6-TENGU	Germination stage	14 DAS	3	APT	2	1.91413	0.957066	21.58
LexA::mGFP6-TENGU	Germination stage	14 DAS	3	APT	3	1.91413	0.957066	21.64
LexA::mGFP6-TENGU	Germination stage	14 DAS	3	TENGU	1	1.93873	0.969364	34.16
LexA::mGFP6-TENGU	Germination stage	14 DAS	3	TENGU	2	1.93873	0.969364	34.19
LexA::mGFP6-TENGU	Germination stage	14 DAS	3	TENGU	3	1.93873	0.969364	34.18
LexA::mGFP6-TENGU	Germination stage	21 DAS	1	ACT2	1	1.86995	0.934975	17.82
LexA::mGFP6-TENGU	Germination stage	21 DAS	1	ACT2	2	1.86995	0.934975	17.79
LexA::mGFP6-TENGU	Germination stage	21 DAS	1	ACT2	3	1.86995	0.934975	18.07
LexA::mGFP6-TENGU	Germination stage	21 DAS	1	APT	1	1.91413	0.957066	15.29
LexA::mGFP6-TENGU	Germination stage	21 DAS	1	APT	2	1.91413	0.957066	15.16
LexA::mGFP6-TENGU	Germination stage	21 DAS	1	APT	3	1.91413	0.957066	15.54
LexA::mGFP6-TENGU	Germination stage	21 DAS	1	TENGU	1	1.93873	0.969364	35.36
LexA::mGFP6-TENGU	Germination stage	21 DAS	1	TENGU	2	1.93873	0.969364	35.99
LexA::mGFP6-TENGU	Germination stage	21 DAS	1	TENGU	3	1.93873	0.969364	36.27
LexA::mGFP6-TENGU	Germination stage	21 DAS	2	ACT2	1	1.86995	0.934975	21.47
LexA::mGFP6-TENGU	Germination stage	21 DAS	2	ACT2	2	1.86995	0.934975	21.36
LexA::mGFP6-TENGU	Germination stage	21 DAS	2	ACT2	3	1.86995	0.934975	21.68
LexA::mGFP6-TENGU	Germination stage	21 DAS	2	APT	1	1.91413	0.957066	22.78
LexA::mGFP6-TENGU	Germination stage	21 DAS	2	APT	2	1.91413	0.957066	22.75
LexA::mGFP6-TENGU	Germination stage	21 DAS	2	APT	3	1.91413	0.957066	22.8
LexA::mGFP6-TENGU	Germination stage	21 DAS	2	TENGU	1	1.93873	0.969364	31.14
LexA::mGFP6-TENGU	Germination stage	21 DAS	2	TENGU	2	1.93873	0.969364	31.13
LexA::mGFP6-TENGU	Germination stage	21 DAS	2	TENGU	3	1.93873	0.969364	31.1
LexA::mGFP6-TENGU	Germination stage	21 DAS	3	ACT2	1	1.86995	0.934975	25.76
LexA::mGFP6-TENGU	Germination stage	21 DAS	3	ACT2	2	1.86995	0.934975	36.05
LexA::mGFP6-TENGU	Germination stage	21 DAS	3	ACT2	3	1.86995	0.934975	35.73
LexA::mGFP6-TENGU	Germination stage	21 DAS	3	APT	1	1.91413	0.957066	22.12
LexA::mGFP6-TENGU	Germination stage	21 DAS	3	APT	2	1.91413	0.957066	22.03
LexA::mGFP6-TENGU	Germination stage	21 DAS	3	APT	3	1.91413	0.957066	22.14
LexA::mGFP6-TENGU	Germination stage	21 DAS	3	TENGU	1	1.93873	0.969364	35.37
LexA::mGFP6-TENGU	Germination stage	21 DAS	3	TENGU	2	1.93873	0.969364	35.35
LexA::mGFP6-TENGU	Germination stage	21 DAS	3	TENGU	3	1.93873	0.969364	35.36
LexA::mGFP6-TENGU	Germination stage	28 DAS	1	ACT2	1	1.86995	0.934975	20.96
LexA::mGFP6-TENGU	Germination stage	28 DAS	1	ACT2	2	1.86995	0.934975	20.84
LexA::mGFP6-TENGU	Germination stage	28 DAS	1	ACT2	3	1.86995	0.934975	20.95
LexA::mGFP6-TENGU	Germination stage	28 DAS	1	APT	1	1.91413	0.957066	21.66
LexA::mGFP6-TENGU	Germination stage	28 DAS	1	APT	2	1.91413	0.957066	21.74
LexA::mGFP6-TENGU	Germination stage	28 DAS	1	APT	3	1.91413	0.957066	21.88
LexA::mGFP6-TENGU	Germination stage	28 DAS	1	TENGU	1	1.93873	0.969364	34.06
LexA::mGFP6-TENGU	Germination stage	28 DAS	1	TENGU	2	1.93873	0.969364	34.66
LexA::mGFP6-TENGU	Germination stage	28 DAS	1	TENGU	3	1.93873	0.969364	34.01
LexA::mGFP6-TENGU	Germination stage	28 DAS	2	ACT2	1	1.86995	0.934975	23.29
LexA::mGFP6-TENGU	Germination stage	28 DAS	2	ACT2	2	1.86995	0.934975	23.41
LexA::mGFP6-TENGU	Germination stage	28 DAS	2	ACT2	3	1.86995	0.934975	23.65
LexA::mGFP6-TENGU	Germination stage	28 DAS	2	APT	1	1.91413	0.957066	23.82
LexA::mGFP6-TENGU	Germination stage	28 DAS	2	APT	2	1.91413	0.957066	23.92
LexA::mGFP6-TENGU	Germination stage	28 DAS	2	APT	3	1.91413	0.957066	23.92
LexA::mGFP6-TENGU	Germination stage	28 DAS	2	TENGU	1	1.93873	0.969364	37.69
LexA::mGFP6-TENGU	Germination stage	28 DAS	2	TENGU	2	1.93873	0.969364	37.77
LexA::mGFP6-TENGU	Germination stage	28 DAS	2	TENGU	3	1.93873	0.969364	37.21
LexA::mGFP6-TENGU	Germination stage	28 DAS	3	ACT2	1	1.86995	0.934975	25.42
LexA::mGFP6-TENGU	Germination stage	28 DAS	3	ACT2	2	1.86995	0.934975	25.39
LexA::mGFP6-TENGU	Germination stage	28 DAS	3	ACT2	3	1.86995	0.934975	25.44
LexA::mGFP6-TENGU	Germination stage	28 DAS	3	APT	1	1.91413	0.957066	24.56
LexA::mGFP6-TENGU	Germination stage	28 DAS	3	APT	2	1.91413	0.957066	24.55
LexA::mGFP6-TENGU	Germination stage	28 DAS	3	APT	3	1.91413	0.957066	24.65
LexA::mGFP6-TENGU	Germination stage	28 DAS	3	TENGU	1	1.93873	0.969364	36.81
LexA::mGFP6-TENGU	Germination stage	28 DAS	3	TENGU	2	1.93873	0.969364	36.84
LexA::mGFP6-TENGU	Germination stage	28 DAS	3	TENGU	3	1.93873	0.969364	36.81
LexA::mGFP6-TENGU	Germination stage	7 DAS	1	ACT2	1	1.86995	0.934975	20.63
LexA::mGFP6-TENGU	Germination stage	7 DAS	1	ACT2	2	1.86995	0.934975	20.59
LexA::mGFP6-TENGU	Germination stage	7 DAS	1	ACT2	3	1.86995	0.934975	20.57
LexA::mGFP6-TENGU	Germination stage	7 DAS	1	APT1	1	1.91413	0.957066	20.55
LexA::mGFP6-TENGU	Germination stage	7 DAS	1	APT1	2	1.91413	0.957066	20.52
LexA::mGFP6-TENGU	Germination stage	7 DAS	1	APT1	3	1.91413	0.957066	20.54
LexA::mGFP6-TENGU	Germination stage	7 DAS	1	TENGU	1	1.93873	0.969364	17.98
LexA::mGFP6-TENGU	Germination stage	7 DAS	1	TENGU	2	1.93873	0.969364	17.99
LexA::mGFP6-TENGU	Germination stage	7 DAS	1	TENGU	3	1.93873	0.969364	17.96
LexA::mGFP6-TENGU	Germination stage	7 DAS	2	ACT2	1	1.86995	0.934975	19.52
LexA::mGFP6-TENGU	Germination stage	7 DAS	2	ACT2	2	1.86995	0.934975	19.56
LexA::mGFP6-TENGU	Germination stage	7 DAS	2	ACT2	3	1.86995	0.934975	19.54
LexA::mGFP6-TENGU	Germination stage	7 DAS	2	APT1	1	1.91413	0.957066	19.46
LexA::mGFP6-TENGU	Germination stage	7 DAS	2	APT1	2	1.91413	0.957066	19.42
LexA::mGFP6-TENGU	Germination stage	7 DAS	2	APT1	3	1.91413	0.957066	19.41
LexA::mGFP6-TENGU	Germination stage	7 DAS	2	TENGU	1	1.93873	0.969364	17.03
LexA::mGFP6-TENGU	Germination stage	7 DAS	2	TENGU	2	1.93873	0.969364	17.06
LexA::mGFP6-TENGU	Germination stage	7 DAS	2	TENGU	3	1.93873	0.969364	17.02
LexA::mGFP6-TENGU	Germination stage	7 DAS	3	ACT2	1	1.86995	0.934975	20.62
LexA::mGFP6-TENGU	Germination stage	7 DAS	3	ACT2	2	1.86995	0.934975	20.54
LexA::mGFP6-TENGU	Germination stage	7 DAS	3	ACT2	3	1.86995	0.934975	20.57
LexA::mGFP6-TENGU	Germination stage	7 DAS	3	APT1	1	1.91413	0.957066	20.54
LexA::mGFP6-TENGU	Germination stage	7 DAS	3	APT1	2	1.91413	0.957066	20.55
LexA::mGFP6-TENGU	Germination stage	7 DAS	3	APT1	3	1.91413	0.957066	20.53
LexA::mGFP6-TENGU	Germination stage	7 DAS	3	TENGU	1	1.93873	0.969364	17.99
LexA::mGFP6-TENGU	Germination stage	7 DAS	3	TENGU	2	1.93873	0.969364	17.98
LexA::mGFP6-TENGU	Germination stage	7 DAS	3	TENGU	3	1.93873	0.969364	17.99
LexA::mGFP6-TENGU	Seedling stage	14 DAS	1	ACT2	1	1.86995	0.934975	15.18
LexA::mGFP6-TENGU	Seedling stage	14 DAS	1	ACT2	2	1.86995	0.934975	15
LexA::mGFP6-TENGU	Seedling stage	14 DAS	1	ACT2	3	1.86995	0.934975	15
LexA::mGFP6-TENGU	Seedling stage	14 DAS	1	APT	1	1.91413	0.957066	18.75
LexA::mGFP6-TENGU	Seedling stage	14 DAS	1	APT	2	1.91413	0.957066	18.64
LexA::mGFP6-TENGU	Seedling stage	14 DAS	1	APT	3	1.91413	0.957066	18.74
LexA::mGFP6-TENGU	Seedling stage	14 DAS	1	TENGU	1	1.93873	0.969364	34.01
LexA::mGFP6-TENGU	Seedling stage	14 DAS	1	TENGU	2	1.93873	0.969364	33.91
LexA::mGFP6-TENGU	Seedling stage	14 DAS	1	TENGU	3	1.93873	0.969364	33.82
LexA::mGFP6-TENGU	Seedling stage	14 DAS	2	ACT2	1	1.86995	0.934975	23.13
LexA::mGFP6-TENGU	Seedling stage	14 DAS	2	ACT2	2	1.86995	0.934975	23.06
LexA::mGFP6-TENGU	Seedling stage	14 DAS	2	ACT2	3	1.86995	0.934975	23.03
LexA::mGFP6-TENGU	Seedling stage	14 DAS	2	APT	1	1.91413	0.957066	22.97
LexA::mGFP6-TENGU	Seedling stage	14 DAS	2	APT	2	1.91413	0.957066	23.21
LexA::mGFP6-TENGU	Seedling stage	14 DAS	2	APT	3	1.91413	0.957066	22.88
LexA::mGFP6-TENGU	Seedling stage	14 DAS	2	TENGU	1	1.93873	0.969364	34.99
LexA::mGFP6-TENGU	Seedling stage	14 DAS	2	TENGU	2	1.93873	0.969364	35.1
LexA::mGFP6-TENGU	Seedling stage	14 DAS	2	TENGU	3	1.93873	0.969364	35.12
LexA::mGFP6-TENGU	Seedling stage	14 DAS	3	ACT2	1	1.86995	0.934975	22.88
LexA::mGFP6-TENGU	Seedling stage	14 DAS	3	ACT2	2	1.86995	0.934975	22.53
LexA::mGFP6-TENGU	Seedling stage	14 DAS	3	ACT2	3	1.86995	0.934975	22.56
LexA::mGFP6-TENGU	Seedling stage	14 DAS	3	APT	1	1.91413	0.957066	20.72
LexA::mGFP6-TENGU	Seedling stage	14 DAS	3	APT	2	1.91413	0.957066	20.75
LexA::mGFP6-TENGU	Seedling stage	14 DAS	3	APT	3	1.91413	0.957066	20.76
LexA::mGFP6-TENGU	Seedling stage	14 DAS	3	TENGU	1	1.93873	0.969364	35.64
LexA::mGFP6-TENGU	Seedling stage	14 DAS	3	TENGU	2	1.93873	0.969364	35.34
LexA::mGFP6-TENGU	Seedling stage	14 DAS	3	TENGU	3	1.93873	0.969364	35.56
LexA::mGFP6-TENGU	Seedling stage	15 DAS	1	ACT2	1	1.86995	0.934975	19.66
LexA::mGFP6-TENGU	Seedling stage	15 DAS	1	ACT2	2	1.86995	0.934975	19.64
LexA::mGFP6-TENGU	Seedling stage	15 DAS	1	ACT2	3	1.86995	0.934975	19.64
LexA::mGFP6-TENGU	Seedling stage	15 DAS	1	APT	1	1.91413	0.957066	19.54
LexA::mGFP6-TENGU	Seedling stage	15 DAS	1	APT	2	1.91413	0.957066	19.52
LexA::mGFP6-TENGU	Seedling stage	15 DAS	1	APT	3	1.91413	0.957066	19.51
LexA::mGFP6-TENGU	Seedling stage	15 DAS	1	TENGU	1	1.93873	0.969364	15.52
LexA::mGFP6-TENGU	Seedling stage	15 DAS	1	TENGU	2	1.93873	0.969364	15.54
LexA::mGFP6-TENGU	Seedling stage	15 DAS	1	TENGU	3	1.93873	0.969364	15.53
LexA::mGFP6-TENGU	Seedling stage	15 DAS	2	ACT2	1	1.86995	0.934975	21.72
LexA::mGFP6-TENGU	Seedling stage	15 DAS	2	ACT2	2	1.86995	0.934975	21.73
LexA::mGFP6-TENGU	Seedling stage	15 DAS	2	ACT2	3	1.86995	0.934975	21.75
LexA::mGFP6-TENGU	Seedling stage	15 DAS	2	APT	1	1.91413	0.957066	21.85
LexA::mGFP6-TENGU	Seedling stage	15 DAS	2	APT	2	1.91413	0.957066	21.89
LexA::mGFP6-TENGU	Seedling stage	15 DAS	2	APT	3	1.91413	0.957066	21.98
LexA::mGFP6-TENGU	Seedling stage	15 DAS	2	TENGU	1	1.93873	0.969364	17.94
LexA::mGFP6-TENGU	Seedling stage	15 DAS	2	TENGU	2	1.93873	0.969364	17.92
LexA::mGFP6-TENGU	Seedling stage	15 DAS	2	TENGU	3	1.93873	0.969364	17.93
LexA::mGFP6-TENGU	Seedling stage	15 DAS	3	ACT2	1	1.86995	0.934975	21.2
LexA::mGFP6-TENGU	Seedling stage	15 DAS	3	ACT2	2	1.86995	0.934975	21.23
LexA::mGFP6-TENGU	Seedling stage	15 DAS	3	ACT2	3	1.86995	0.934975	21.27
LexA::mGFP6-TENGU	Seedling stage	15 DAS	3	APT	1	1.91413	0.957066	21.54
LexA::mGFP6-TENGU	Seedling stage	15 DAS	3	APT	2	1.91413	0.957066	21.54
LexA::mGFP6-TENGU	Seedling stage	15 DAS	3	APT	3	1.91413	0.957066	21.61
LexA::mGFP6-TENGU	Seedling stage	15 DAS	3	TENGU	1	1.93873	0.969364	17.66
LexA::mGFP6-TENGU	Seedling stage	15 DAS	3	TENGU	2	1.93873	0.969364	17.67
LexA::mGFP6-TENGU	Seedling stage	15 DAS	3	TENGU	3	1.93873	0.969364	17.62
LexA::mGFP6-TENGU	Seedling stage	21 DAS	1	ACT2	1	1.86995	0.934975	19.56
LexA::mGFP6-TENGU	Seedling stage	21 DAS	1	ACT2	2	1.86995	0.934975	19.69
LexA::mGFP6-TENGU	Seedling stage	21 DAS	1	ACT2	3	1.86995	0.934975	19.69
LexA::mGFP6-TENGU	Seedling stage	21 DAS	1	APT	1	1.91413	0.957066	19.63
LexA::mGFP6-TENGU	Seedling stage	21 DAS	1	APT	2	1.91413	0.957066	19.88
LexA::mGFP6-TENGU	Seedling stage	21 DAS	1	APT	3	1.91413	0.957066	19.82
LexA::mGFP6-TENGU	Seedling stage	21 DAS	1	TENGU	1	1.93873	0.969364	18.15
LexA::mGFP6-TENGU	Seedling stage	21 DAS	1	TENGU	2	1.93873	0.969364	18.14
LexA::mGFP6-TENGU	Seedling stage	21 DAS	1	TENGU	3	1.93873	0.969364	18.15
LexA::mGFP6-TENGU	Seedling stage	21 DAS	2	ACT2	1	1.86995	0.934975	19.89
LexA::mGFP6-TENGU	Seedling stage	21 DAS	2	ACT2	2	1.86995	0.934975	19.92
LexA::mGFP6-TENGU	Seedling stage	21 DAS	2	ACT2	3	1.86995	0.934975	19.95
LexA::mGFP6-TENGU	Seedling stage	21 DAS	2	APT	1	1.91413	0.957066	20
LexA::mGFP6-TENGU	Seedling stage	21 DAS	2	APT	2	1.91413	0.957066	20.11
LexA::mGFP6-TENGU	Seedling stage	21 DAS	2	APT	3	1.91413	0.957066	20
LexA::mGFP6-TENGU	Seedling stage	21 DAS	2	TENGU	1	1.93873	0.969364	18.29
LexA::mGFP6-TENGU	Seedling stage	21 DAS	2	TENGU	2	1.93873	0.969364	18.25
LexA::mGFP6-TENGU	Seedling stage	21 DAS	2	TENGU	3	1.93873	0.969364	18.27
LexA::mGFP6-TENGU	Seedling stage	21 DAS	3	ACT2	1	1.86995	0.934975	24.44
LexA::mGFP6-TENGU	Seedling stage	21 DAS	3	ACT2	2	1.86995	0.934975	24.44
LexA::mGFP6-TENGU	Seedling stage	21 DAS	3	ACT2	3	1.86995	0.934975	24.41
LexA::mGFP6-TENGU	Seedling stage	21 DAS	3	APT	1	1.91413	0.957066	24.31
LexA::mGFP6-TENGU	Seedling stage	21 DAS	3	APT	2	1.91413	0.957066	24.31
LexA::mGFP6-TENGU	Seedling stage	21 DAS	3	APT	3	1.91413	0.957066	24.33
LexA::mGFP6-TENGU	Seedling stage	21 DAS	3	TENGU	1	1.93873	0.969364	22.74
LexA::mGFP6-TENGU	Seedling stage	21 DAS	3	TENGU	2	1.93873	0.969364	22.71
LexA::mGFP6-TENGU	Seedling stage	21 DAS	3	TENGU	3	1.93873	0.969364	22.73
LexA::mGFP6-TENGU	Seedling stage	28 DAS	1	ACT2	1	1.86995	0.934975	20.79
LexA::mGFP6-TENGU	Seedling stage	28 DAS	1	ACT2	2	1.86995	0.934975	20.53
LexA::mGFP6-TENGU	Seedling stage	28 DAS	1	ACT2	3	1.86995	0.934975	20.78
LexA::mGFP6-TENGU	Seedling stage	28 DAS	1	APT	1	1.91413	0.957066	22.54
LexA::mGFP6-TENGU	Seedling stage	28 DAS	1	APT	2	1.91413	0.957066	22.46
LexA::mGFP6-TENGU	Seedling stage	28 DAS	1	APT	3	1.91413	0.957066	22.48
LexA::mGFP6-TENGU	Seedling stage	28 DAS	1	TENGU	1	1.93873	0.969364	35.54
LexA::mGFP6-TENGU	Seedling stage	28 DAS	1	TENGU	2	1.93873	0.969364	35.47
LexA::mGFP6-TENGU	Seedling stage	28 DAS	1	TENGU	3	1.93873	0.969364	33.74
LexA::mGFP6-TENGU	Seedling stage	28 DAS	2	ACT2	1	1.86995	0.934975	21.85
LexA::mGFP6-TENGU	Seedling stage	28 DAS	2	ACT2	2	1.86995	0.934975	21.7
LexA::mGFP6-TENGU	Seedling stage	28 DAS	2	ACT2	3	1.86995	0.934975	21.92
LexA::mGFP6-TENGU	Seedling stage	28 DAS	2	APT	1	1.91413	0.957066	22.01
LexA::mGFP6-TENGU	Seedling stage	28 DAS	2	APT	2	1.91413	0.957066	22.11
LexA::mGFP6-TENGU	Seedling stage	28 DAS	2	APT	3	1.91413	0.957066	22.17
LexA::mGFP6-TENGU	Seedling stage	28 DAS	2	TENGU	1	1.93873	0.969364	33.21
LexA::mGFP6-TENGU	Seedling stage	28 DAS	2	TENGU	2	1.93873	0.969364	33.27
LexA::mGFP6-TENGU	Seedling stage	28 DAS	2	TENGU	3	1.93873	0.969364	33.24
LexA::mGFP6-TENGU	Seedling stage	28 DAS	3	ACT2	1	1.86995	0.934975	22.82
LexA::mGFP6-TENGU	Seedling stage	28 DAS	3	ACT2	2	1.86995	0.934975	22.86
LexA::mGFP6-TENGU	Seedling stage	28 DAS	3	ACT2	3	1.86995	0.934975	22.32
LexA::mGFP6-TENGU	Seedling stage	28 DAS	3	APT	1	1.91413	0.957066	22.38
LexA::mGFP6-TENGU	Seedling stage	28 DAS	3	APT	2	1.91413	0.957066	22.17
LexA::mGFP6-TENGU	Seedling stage	28 DAS	3	APT	3	1.91413	0.957066	22.22
LexA::mGFP6-TENGU	Seedling stage	28 DAS	3	TENGU	1	1.93873	0.969364	34.63
LexA::mGFP6-TENGU	Seedling stage	28 DAS	3	TENGU	2	1.93873	0.969364	34.26
LexA::mGFP6-TENGU	Seedling stage	28 DAS	3	TENGU	3	1.93873	0.969364	34.34
LexA::mGFP6-TENGU	Uninduced	14 DAS	1	ACT2	1	1.86995	0.934975	19.53
LexA::mGFP6-TENGU	Uninduced	14 DAS	1	ACT2	2	1.86995	0.934975	19.45
LexA::mGFP6-TENGU	Uninduced	14 DAS	1	ACT2	3	1.86995	0.934975	19.6
LexA::mGFP6-TENGU	Uninduced	14 DAS	1	APT	1	1.91413	0.957066	20.98
LexA::mGFP6-TENGU	Uninduced	14 DAS	1	APT	2	1.91413	0.957066	21
LexA::mGFP6-TENGU	Uninduced	14 DAS	1	APT	3	1.91413	0.957066	20.81
LexA::mGFP6-TENGU	Uninduced	14 DAS	1	TENGU	1	1.93873	0.969364	32.43
LexA::mGFP6-TENGU	Uninduced	14 DAS	1	TENGU	2	1.93873	0.969364	33.05
LexA::mGFP6-TENGU	Uninduced	14 DAS	1	TENGU	3	1.93873	0.969364	33.21
LexA::mGFP6-TENGU	Uninduced	14 DAS	2	ACT2	1	1.86995	0.934975	18.68
LexA::mGFP6-TENGU	Uninduced	14 DAS	2	ACT2	2	1.86995	0.934975	18.68
LexA::mGFP6-TENGU	Uninduced	14 DAS	2	ACT2	3	1.86995	0.934975	18.7
LexA::mGFP6-TENGU	Uninduced	14 DAS	2	APT	1	1.91413	0.957066	17.75
LexA::mGFP6-TENGU	Uninduced	14 DAS	2	APT	2	1.91413	0.957066	17.7
LexA::mGFP6-TENGU	Uninduced	14 DAS	2	APT	3	1.91413	0.957066	17.84
LexA::mGFP6-TENGU	Uninduced	14 DAS	2	TENGU	1	1.93873	0.969364	38.94
LexA::mGFP6-TENGU	Uninduced	14 DAS	2	TENGU	2	1.93873	0.969364	38.95
LexA::mGFP6-TENGU	Uninduced	14 DAS	2	TENGU	3	1.93873	0.969364	38.94
LexA::mGFP6-TENGU	Uninduced	14 DAS	3	ACT2	1	1.86995	0.934975	18.85
LexA::mGFP6-TENGU	Uninduced	14 DAS	3	ACT2	2	1.86995	0.934975	18.78
LexA::mGFP6-TENGU	Uninduced	14 DAS	3	ACT2	3	1.86995	0.934975	18.09
LexA::mGFP6-TENGU	Uninduced	14 DAS	3	APT	1	1.91413	0.957066	17.75
LexA::mGFP6-TENGU	Uninduced	14 DAS	3	APT	2	1.91413	0.957066	17.75
LexA::mGFP6-TENGU	Uninduced	14 DAS	3	APT	3	1.91413	0.957066	17.79
LexA::mGFP6-TENGU	Uninduced	14 DAS	3	TENGU	1	1.93873	0.969364	36.42
LexA::mGFP6-TENGU	Uninduced	14 DAS	3	TENGU	2	1.93873	0.969364	36.46
LexA::mGFP6-TENGU	Uninduced	14 DAS	3	TENGU	3	1.93873	0.969364	36.44
LexA::mGFP6-SAP54	Continuous induction	14 DAS	1	ACT2	1	1.86995	0.934975	19.45
LexA::mGFP6-SAP54	Continuous induction	14 DAS	1	ACT2	2	1.86995	0.934975	19.44
LexA::mGFP6-SAP54	Continuous induction	14 DAS	1	ACT2	3	1.86995	0.934975	19.46
LexA::mGFP6-SAP54	Continuous induction	14 DAS	1	APT	1	1.91413	0.957066	19.49
LexA::mGFP6-SAP54	Continuous induction	14 DAS	1	APT	2	1.91413	0.957066	19.44
LexA::mGFP6-SAP54	Continuous induction	14 DAS	1	APT	3	1.91413	0.957066	19.42
LexA::mGFP6-SAP54	Continuous induction	14 DAS	1	SAP54	1	1.84286	0.921429	16.45
LexA::mGFP6-SAP54	Continuous induction	14 DAS	1	SAP54	2	1.84286	0.921429	16.4
LexA::mGFP6-SAP54	Continuous induction	14 DAS	1	SAP54	3	1.84286	0.921429	16.96
LexA::mGFP6-SAP54	Continuous induction	14 DAS	2	ACT2	1	1.86995	0.934975	19.53
LexA::mGFP6-SAP54	Continuous induction	14 DAS	2	ACT2	2	1.86995	0.934975	19.51
LexA::mGFP6-SAP54	Continuous induction	14 DAS	2	ACT2	3	1.86995	0.934975	19.54
LexA::mGFP6-SAP54	Continuous induction	14 DAS	2	APT	1	1.91413	0.957066	19.44
LexA::mGFP6-SAP54	Continuous induction	14 DAS	2	APT	2	1.91413	0.957066	19.42
LexA::mGFP6-SAP54	Continuous induction	14 DAS	2	APT	3	1.91413	0.957066	19.47
LexA::mGFP6-SAP54	Continuous induction	14 DAS	2	SAP54	1	1.84286	0.921429	16.51
LexA::mGFP6-SAP54	Continuous induction	14 DAS	2	SAP54	2	1.84286	0.921429	16.51
LexA::mGFP6-SAP54	Continuous induction	14 DAS	2	SAP54	3	1.84286	0.921429	16.53
LexA::mGFP6-SAP54	Continuous induction	14 DAS	3	ACT2	1	1.86995	0.934975	20.24
LexA::mGFP6-SAP54	Continuous induction	14 DAS	3	ACT2	2	1.86995	0.934975	20.26
LexA::mGFP6-SAP54	Continuous induction	14 DAS	3	ACT2	3	1.86995	0.934975	20.23
LexA::mGFP6-SAP54	Continuous induction	14 DAS	3	APT	1	1.91413	0.957066	20.04
LexA::mGFP6-SAP54	Continuous induction	14 DAS	3	APT	2	1.91413	0.957066	20.01
LexA::mGFP6-SAP54	Continuous induction	14 DAS	3	APT	3	1.91413	0.957066	20.03
LexA::mGFP6-SAP54	Continuous induction	14 DAS	3	SAP54	1	1.84286	0.921429	17.17
LexA::mGFP6-SAP54	Continuous induction	14 DAS	3	SAP54	2	1.84286	0.921429	17.14
LexA::mGFP6-SAP54	Continuous induction	14 DAS	3	SAP54	3	1.84286	0.921429	17.15
LexA::mGFP6-SAP54	Continuous induction	15 DAS	1	ACT2	1	1.86995	0.934975	19.87
LexA::mGFP6-SAP54	Continuous induction	15 DAS	1	ACT2	2	1.86995	0.934975	19.83
LexA::mGFP6-SAP54	Continuous induction	15 DAS	1	ACT2	3	1.86995	0.934975	19.8
LexA::mGFP6-SAP54	Continuous induction	15 DAS	1	APT	1	1.91413	0.957066	19.89
LexA::mGFP6-SAP54	Continuous induction	15 DAS	1	APT	2	1.91413	0.957066	19.67
LexA::mGFP6-SAP54	Continuous induction	15 DAS	1	APT	3	1.91413	0.957066	19.9
LexA::mGFP6-SAP54	Continuous induction	15 DAS	1	SAP54	1	1.84286	0.921429	15.98
LexA::mGFP6-SAP54	Continuous induction	15 DAS	1	SAP54	2	1.84286	0.921429	15.95
LexA::mGFP6-SAP54	Continuous induction	15 DAS	1	SAP54	3	1.84286	0.921429	15.91
LexA::mGFP6-SAP54	Continuous induction	15 DAS	2	ACT2	1	1.86995	0.934975	19.45
LexA::mGFP6-SAP54	Continuous induction	15 DAS	2	ACT2	2	1.86995	0.934975	19.45
LexA::mGFP6-SAP54	Continuous induction	15 DAS	2	ACT2	3	1.86995	0.934975	19.4
LexA::mGFP6-SAP54	Continuous induction	15 DAS	2	APT	1	1.91413	0.957066	19.34
LexA::mGFP6-SAP54	Continuous induction	15 DAS	2	APT	2	1.91413	0.957066	19.39
LexA::mGFP6-SAP54	Continuous induction	15 DAS	2	APT	3	1.91413	0.957066	19.33
LexA::mGFP6-SAP54	Continuous induction	15 DAS	2	SAP54	1	1.84286	0.921429	15.52
LexA::mGFP6-SAP54	Continuous induction	15 DAS	2	SAP54	2	1.84286	0.921429	15.54
LexA::mGFP6-SAP54	Continuous induction	15 DAS	2	SAP54	3	1.84286	0.921429	15.55
LexA::mGFP6-SAP54	Continuous induction	15 DAS	3	ACT2	1	1.86995	0.934975	18.66
LexA::mGFP6-SAP54	Continuous induction	15 DAS	3	ACT2	2	1.86995	0.934975	18.57
LexA::mGFP6-SAP54	Continuous induction	15 DAS	3	ACT2	3	1.86995	0.934975	18.39
LexA::mGFP6-SAP54	Continuous induction	15 DAS	3	APT	1	1.91413	0.957066	20.92
LexA::mGFP6-SAP54	Continuous induction	15 DAS	3	APT	2	1.91413	0.957066	20.86
LexA::mGFP6-SAP54	Continuous induction	15 DAS	3	APT	3	1.91413	0.957066	20.86
LexA::mGFP6-SAP54	Continuous induction	15 DAS	3	SAP54	1	1.84286	0.921429	16.98
LexA::mGFP6-SAP54	Continuous induction	15 DAS	3	SAP54	2	1.84286	0.921429	16.99
LexA::mGFP6-SAP54	Continuous induction	15 DAS	3	SAP54	3	1.84286	0.921429	16.99
LexA::mGFP6-SAP54	Continuous induction	21 DAS	1	ACT2	1	1.86995	0.934975	19.27
LexA::mGFP6-SAP54	Continuous induction	21 DAS	1	ACT2	2	1.86995	0.934975	19.29
LexA::mGFP6-SAP54	Continuous induction	21 DAS	1	ACT2	3	1.86995	0.934975	19.29
LexA::mGFP6-SAP54	Continuous induction	21 DAS	1	APT	1	1.91413	0.957066	19.36
LexA::mGFP6-SAP54	Continuous induction	21 DAS	1	APT	2	1.91413	0.957066	19.36
LexA::mGFP6-SAP54	Continuous induction	21 DAS	1	APT	3	1.91413	0.957066	19.35
LexA::mGFP6-SAP54	Continuous induction	21 DAS	1	SAP54	1	1.84286	0.921429	16.48
LexA::mGFP6-SAP54	Continuous induction	21 DAS	1	SAP54	2	1.84286	0.921429	16.47
LexA::mGFP6-SAP54	Continuous induction	21 DAS	1	SAP54	3	1.84286	0.921429	16.49
LexA::mGFP6-SAP54	Continuous induction	21 DAS	2	ACT2	1	1.86995	0.934975	20.07
LexA::mGFP6-SAP54	Continuous induction	21 DAS	2	ACT2	2	1.86995	0.934975	20.09
LexA::mGFP6-SAP54	Continuous induction	21 DAS	2	ACT2	3	1.86995	0.934975	20.09
LexA::mGFP6-SAP54	Continuous induction	21 DAS	2	APT	1	1.91413	0.957066	20.17
LexA::mGFP6-SAP54	Continuous induction	21 DAS	2	APT	2	1.91413	0.957066	20.15
LexA::mGFP6-SAP54	Continuous induction	21 DAS	2	APT	3	1.91413	0.957066	20.16
LexA::mGFP6-SAP54	Continuous induction	21 DAS	2	SAP54	1	1.84286	0.921429	17.27
LexA::mGFP6-SAP54	Continuous induction	21 DAS	2	SAP54	2	1.84286	0.921429	17.23
LexA::mGFP6-SAP54	Continuous induction	21 DAS	2	SAP54	3	1.84286	0.921429	17.24
LexA::mGFP6-SAP54	Continuous induction	21 DAS	3	ACT2	1	1.86995	0.934975	19.82
LexA::mGFP6-SAP54	Continuous induction	21 DAS	3	ACT2	2	1.86995	0.934975	19.87
LexA::mGFP6-SAP54	Continuous induction	21 DAS	3	ACT2	3	1.86995	0.934975	19.85
LexA::mGFP6-SAP54	Continuous induction	21 DAS	3	APT	1	1.91413	0.957066	20.01
LexA::mGFP6-SAP54	Continuous induction	21 DAS	3	APT	2	1.91413	0.957066	19.98
LexA::mGFP6-SAP54	Continuous induction	21 DAS	3	APT	3	1.91413	0.957066	20.01
LexA::mGFP6-SAP54	Continuous induction	21 DAS	3	SAP54	1	1.84286	0.921429	17.07
LexA::mGFP6-SAP54	Continuous induction	21 DAS	3	SAP54	2	1.84286	0.921429	17.05
LexA::mGFP6-SAP54	Continuous induction	21 DAS	3	SAP54	3	1.84286	0.921429	17.05
LexA::mGFP6-SAP54	Flowering stage	21 DAS	1	ACT2	1	1.86995	0.934975	20.48
LexA::mGFP6-SAP54	Flowering stage	21 DAS	1	ACT2	2	1.86995	0.934975	20.51
LexA::mGFP6-SAP54	Flowering stage	21 DAS	1	ACT2	3	1.86995	0.934975	20.49
LexA::mGFP6-SAP54	Flowering stage	21 DAS	1	APT1	1	1.91413	0.957066	20.76
LexA::mGFP6-SAP54	Flowering stage	21 DAS	1	APT1	2	1.91413	0.957066	20.65
LexA::mGFP6-SAP54	Flowering stage	21 DAS	1	APT1	3	1.91413	0.957066	20.72
LexA::mGFP6-SAP54	Flowering stage	21 DAS	1	SAP54	1	1.84286	0.921429	34.59
LexA::mGFP6-SAP54	Flowering stage	21 DAS	1	SAP54	2	1.84286	0.921429	34.64
LexA::mGFP6-SAP54	Flowering stage	21 DAS	1	SAP54	3	1.84286	0.921429	34.7
LexA::mGFP6-SAP54	Flowering stage	21 DAS	2	ACT2	1	1.86995	0.934975	19.73
LexA::mGFP6-SAP54	Flowering stage	21 DAS	2	ACT2	2	1.86995	0.934975	19.86
LexA::mGFP6-SAP54	Flowering stage	21 DAS	2	ACT2	3	1.86995	0.934975	19.77
LexA::mGFP6-SAP54	Flowering stage	21 DAS	2	APT1	1	1.91413	0.957066	20.31
LexA::mGFP6-SAP54	Flowering stage	21 DAS	2	APT1	2	1.91413	0.957066	20.47
LexA::mGFP6-SAP54	Flowering stage	21 DAS	2	APT1	3	1.91413	0.957066	20.34
LexA::mGFP6-SAP54	Flowering stage	21 DAS	2	SAP54	1	1.84286	0.921429	35.39
LexA::mGFP6-SAP54	Flowering stage	21 DAS	2	SAP54	2	1.84286	0.921429	35.2
LexA::mGFP6-SAP54	Flowering stage	21 DAS	2	SAP54	3	1.84286	0.921429	35.79
LexA::mGFP6-SAP54	Flowering stage	21 DAS	3	ACT2	1	1.86995	0.934975	17.25
LexA::mGFP6-SAP54	Flowering stage	21 DAS	3	ACT2	2	1.86995	0.934975	17.23
LexA::mGFP6-SAP54	Flowering stage	21 DAS	3	ACT2	3	1.86995	0.934975	17.21
LexA::mGFP6-SAP54	Flowering stage	21 DAS	3	APT1	1	1.91413	0.957066	17.03
LexA::mGFP6-SAP54	Flowering stage	21 DAS	3	APT1	2	1.91413	0.957066	17.09
LexA::mGFP6-SAP54	Flowering stage	21 DAS	3	APT1	3	1.91413	0.957066	17.01
LexA::mGFP6-SAP54	Flowering stage	21 DAS	3	SAP54	1	1.84286	0.921429	30.94
LexA::mGFP6-SAP54	Flowering stage	21 DAS	3	SAP54	2	1.84286	0.921429	31.02
LexA::mGFP6-SAP54	Flowering stage	21 DAS	3	SAP54	3	1.84286	0.921429	31.04
LexA::mGFP6-SAP54	Flowering stage	22 DAS	1	ACT2	1	1.86995	0.934975	20.97
LexA::mGFP6-SAP54	Flowering stage	22 DAS	1	ACT2	2	1.86995	0.934975	20.97
LexA::mGFP6-SAP54	Flowering stage	22 DAS	1	ACT2	3	1.86995	0.934975	20.7
LexA::mGFP6-SAP54	Flowering stage	22 DAS	1	APT1	1	1.91413	0.957066	20.33
LexA::mGFP6-SAP54	Flowering stage	22 DAS	1	APT1	2	1.91413	0.957066	20.86
LexA::mGFP6-SAP54	Flowering stage	22 DAS	1	APT1	3	1.91413	0.957066	20.9
LexA::mGFP6-SAP54	Flowering stage	22 DAS	1	SAP54	1	1.84286	0.921429	17.11
LexA::mGFP6-SAP54	Flowering stage	22 DAS	1	SAP54	2	1.84286	0.921429	17.11
LexA::mGFP6-SAP54	Flowering stage	22 DAS	1	SAP54	3	1.84286	0.921429	17.12
LexA::mGFP6-SAP54	Flowering stage	22 DAS	2	ACT2	1	1.86995	0.934975	20.37
LexA::mGFP6-SAP54	Flowering stage	22 DAS	2	ACT2	2	1.86995	0.934975	20.34
LexA::mGFP6-SAP54	Flowering stage	22 DAS	2	ACT2	3	1.86995	0.934975	20.56
LexA::mGFP6-SAP54	Flowering stage	22 DAS	2	APT1	1	1.91413	0.957066	20.2
LexA::mGFP6-SAP54	Flowering stage	22 DAS	2	APT1	2	1.91413	0.957066	20.11
LexA::mGFP6-SAP54	Flowering stage	22 DAS	2	APT1	3	1.91413	0.957066	20.96
LexA::mGFP6-SAP54	Flowering stage	22 DAS	2	SAP54	1	1.84286	0.921429	16.15
LexA::mGFP6-SAP54	Flowering stage	22 DAS	2	SAP54	2	1.84286	0.921429	16.12
LexA::mGFP6-SAP54	Flowering stage	22 DAS	2	SAP54	3	1.84286	0.921429	18.13
LexA::mGFP6-SAP54	Flowering stage	22 DAS	3	ACT2	1	1.86995	0.934975	18.45
LexA::mGFP6-SAP54	Flowering stage	22 DAS	3	ACT2	2	1.86995	0.934975	18.43
LexA::mGFP6-SAP54	Flowering stage	22 DAS	3	ACT2	3	1.86995	0.934975	18.39
LexA::mGFP6-SAP54	Flowering stage	22 DAS	3	APT1	1	1.91413	0.957066	18.13
LexA::mGFP6-SAP54	Flowering stage	22 DAS	3	APT1	2	1.91413	0.957066	18.89
LexA::mGFP6-SAP54	Flowering stage	22 DAS	3	APT1	3	1.91413	0.957066	18.82
LexA::mGFP6-SAP54	Flowering stage	22 DAS	3	SAP54	1	1.84286	0.921429	15.04
LexA::mGFP6-SAP54	Flowering stage	22 DAS	3	SAP54	2	1.84286	0.921429	15.02
LexA::mGFP6-SAP54	Flowering stage	22 DAS	3	SAP54	3	1.84286	0.921429	15.02
LexA::mGFP6-SAP54	Flowering stage	28 DAS	1	ACT2	1	1.86995	0.934975	20.43
LexA::mGFP6-SAP54	Flowering stage	28 DAS	1	ACT2	2	1.86995	0.934975	20.37
LexA::mGFP6-SAP54	Flowering stage	28 DAS	1	ACT2	3	1.86995	0.934975	20.38
LexA::mGFP6-SAP54	Flowering stage	28 DAS	1	APT1	1	1.91413	0.957066	20.75
LexA::mGFP6-SAP54	Flowering stage	28 DAS	1	APT1	2	1.91413	0.957066	20.8
LexA::mGFP6-SAP54	Flowering stage	28 DAS	1	APT1	3	1.91413	0.957066	20.77
LexA::mGFP6-SAP54	Flowering stage	28 DAS	1	SAP54	1	1.84286	0.921429	18.5
LexA::mGFP6-SAP54	Flowering stage	28 DAS	1	SAP54	2	1.84286	0.921429	18.53
LexA::mGFP6-SAP54	Flowering stage	28 DAS	1	SAP54	3	1.84286	0.921429	18.58
LexA::mGFP6-SAP54	Flowering stage	28 DAS	2	ACT2	1	1.86995	0.934975	18.93
LexA::mGFP6-SAP54	Flowering stage	28 DAS	2	ACT2	2	1.86995	0.934975	18.97
LexA::mGFP6-SAP54	Flowering stage	28 DAS	2	ACT2	3	1.86995	0.934975	19.01
LexA::mGFP6-SAP54	Flowering stage	28 DAS	2	APT1	1	1.91413	0.957066	18.48
LexA::mGFP6-SAP54	Flowering stage	28 DAS	2	APT1	2	1.91413	0.957066	18.51
LexA::mGFP6-SAP54	Flowering stage	28 DAS	2	APT1	3	1.91413	0.957066	18.49
LexA::mGFP6-SAP54	Flowering stage	28 DAS	2	SAP54	1	1.84286	0.921429	16.49
LexA::mGFP6-SAP54	Flowering stage	28 DAS	2	SAP54	2	1.84286	0.921429	16.45
LexA::mGFP6-SAP54	Flowering stage	28 DAS	2	SAP54	3	1.84286	0.921429	16.47
LexA::mGFP6-SAP54	Flowering stage	28 DAS	3	ACT2	1	1.86995	0.934975	22.44
LexA::mGFP6-SAP54	Flowering stage	28 DAS	3	ACT2	2	1.86995	0.934975	22.41
LexA::mGFP6-SAP54	Flowering stage	28 DAS	3	ACT2	3	1.86995	0.934975	22.5
LexA::mGFP6-SAP54	Flowering stage	28 DAS	3	APT1	1	1.91413	0.957066	22.89
LexA::mGFP6-SAP54	Flowering stage	28 DAS	3	APT1	2	1.91413	0.957066	22.83
LexA::mGFP6-SAP54	Flowering stage	28 DAS	3	APT1	3	1.91413	0.957066	22.93
LexA::mGFP6-SAP54	Flowering stage	28 DAS	3	SAP54	1	1.84286	0.921429	20.84
LexA::mGFP6-SAP54	Flowering stage	28 DAS	3	SAP54	2	1.84286	0.921429	20.84
LexA::mGFP6-SAP54	Flowering stage	28 DAS	3	SAP54	3	1.84286	0.921429	20.82
LexA::mGFP6-SAP54	Germination stage	14 DAS	1	ACT2	1	1.86995	0.934975	21.28
LexA::mGFP6-SAP54	Germination stage	14 DAS	1	ACT2	2	1.86995	0.934975	21.29
LexA::mGFP6-SAP54	Germination stage	14 DAS	1	ACT2	3	1.86995	0.934975	20.92
LexA::mGFP6-SAP54	Germination stage	14 DAS	1	APT1	1	1.91413	0.957066	21.07
LexA::mGFP6-SAP54	Germination stage	14 DAS	1	APT1	2	1.91413	0.957066	21.25
LexA::mGFP6-SAP54	Germination stage	14 DAS	1	APT1	3	1.91413	0.957066	21.19
LexA::mGFP6-SAP54	Germination stage	14 DAS	1	SAP54	1	1.84286	0.921429	34.93
LexA::mGFP6-SAP54	Germination stage	14 DAS	1	SAP54	2	1.84286	0.921429	34.1
LexA::mGFP6-SAP54	Germination stage	14 DAS	1	SAP54	3	1.84286	0.921429	34.2
LexA::mGFP6-SAP54	Germination stage	14 DAS	2	ACT2	1	1.86995	0.934975	21.05
LexA::mGFP6-SAP54	Germination stage	14 DAS	2	ACT2	2	1.86995	0.934975	21.14
LexA::mGFP6-SAP54	Germination stage	14 DAS	2	ACT2	3	1.86995	0.934975	21.1
LexA::mGFP6-SAP54	Germination stage	14 DAS	2	APT1	1	1.91413	0.957066	21.16
LexA::mGFP6-SAP54	Germination stage	14 DAS	2	APT1	2	1.91413	0.957066	21.02
LexA::mGFP6-SAP54	Germination stage	14 DAS	2	APT1	3	1.91413	0.957066	21.1
LexA::mGFP6-SAP54	Germination stage	14 DAS	2	SAP54	1	1.84286	0.921429	33.35
LexA::mGFP6-SAP54	Germination stage	14 DAS	2	SAP54	2	1.84286	0.921429	33.14
LexA::mGFP6-SAP54	Germination stage	14 DAS	2	SAP54	3	1.84286	0.921429	33.32
LexA::mGFP6-SAP54	Germination stage	14 DAS	3	ACT2	1	1.86995	0.934975	20.55
LexA::mGFP6-SAP54	Germination stage	14 DAS	3	ACT2	2	1.86995	0.934975	20.98
LexA::mGFP6-SAP54	Germination stage	14 DAS	3	ACT2	3	1.86995	0.934975	20.98
LexA::mGFP6-SAP54	Germination stage	14 DAS	3	APT1	1	1.91413	0.957066	20.45
LexA::mGFP6-SAP54	Germination stage	14 DAS	3	APT1	2	1.91413	0.957066	20.69
LexA::mGFP6-SAP54	Germination stage	14 DAS	3	APT1	3	1.91413	0.957066	20.97
LexA::mGFP6-SAP54	Germination stage	14 DAS	3	SAP54	1	1.84286	0.921429	33.35
LexA::mGFP6-SAP54	Germination stage	14 DAS	3	SAP54	2	1.84286	0.921429	33.37
LexA::mGFP6-SAP54	Germination stage	14 DAS	3	SAP54	3	1.84286	0.921429	33.53
LexA::mGFP6-SAP54	Germination stage	21 DAS	1	ACT2	1	1.86995	0.934975	21.62
LexA::mGFP6-SAP54	Germination stage	21 DAS	1	ACT2	2	1.86995	0.934975	21.62
LexA::mGFP6-SAP54	Germination stage	21 DAS	1	ACT2	3	1.86995	0.934975	20.12
LexA::mGFP6-SAP54	Germination stage	21 DAS	1	APT1	1	1.91413	0.957066	20.49
LexA::mGFP6-SAP54	Germination stage	21 DAS	1	APT1	2	1.91413	0.957066	20.5
LexA::mGFP6-SAP54	Germination stage	21 DAS	1	APT1	3	1.91413	0.957066	20.01
LexA::mGFP6-SAP54	Germination stage	21 DAS	1	SAP54	1	1.84286	0.921429	34.45
LexA::mGFP6-SAP54	Germination stage	21 DAS	1	SAP54	2	1.84286	0.921429	34.48
LexA::mGFP6-SAP54	Germination stage	21 DAS	1	SAP54	3	1.84286	0.921429	34.53
LexA::mGFP6-SAP54	Germination stage	21 DAS	2	ACT2	1	1.86995	0.934975	20.66
LexA::mGFP6-SAP54	Germination stage	21 DAS	2	ACT2	2	1.86995	0.934975	20.6
LexA::mGFP6-SAP54	Germination stage	21 DAS	2	ACT2	3	1.86995	0.934975	20.63
LexA::mGFP6-SAP54	Germination stage	21 DAS	2	APT1	1	1.91413	0.957066	21.24
LexA::mGFP6-SAP54	Germination stage	21 DAS	2	APT1	2	1.91413	0.957066	21.31
LexA::mGFP6-SAP54	Germination stage	21 DAS	2	APT1	3	1.91413	0.957066	21.14
LexA::mGFP6-SAP54	Germination stage	21 DAS	2	SAP54	1	1.84286	0.921429	33.79
LexA::mGFP6-SAP54	Germination stage	21 DAS	2	SAP54	2	1.84286	0.921429	33.7
LexA::mGFP6-SAP54	Germination stage	21 DAS	2	SAP54	3	1.84286	0.921429	33.76
LexA::mGFP6-SAP54	Germination stage	21 DAS	3	ACT2	1	1.86995	0.934975	17.67
LexA::mGFP6-SAP54	Germination stage	21 DAS	3	ACT2	2	1.86995	0.934975	17.69
LexA::mGFP6-SAP54	Germination stage	21 DAS	3	ACT2	3	1.86995	0.934975	19.98
LexA::mGFP6-SAP54	Germination stage	21 DAS	3	APT1	1	1.91413	0.957066	17.88
LexA::mGFP6-SAP54	Germination stage	21 DAS	3	APT1	2	1.91413	0.957066	17.82
LexA::mGFP6-SAP54	Germination stage	21 DAS	3	APT1	3	1.91413	0.957066	17.81
LexA::mGFP6-SAP54	Germination stage	21 DAS	3	SAP54	1	1.84286	0.921429	33.8
LexA::mGFP6-SAP54	Germination stage	21 DAS	3	SAP54	2	1.84286	0.921429	33.84
LexA::mGFP6-SAP54	Germination stage	21 DAS	3	SAP54	3	1.84286	0.921429	33.81
LexA::mGFP6-SAP54	Germination stage	28 DAS	1	ACT2	1	1.86995	0.934975	20.61
LexA::mGFP6-SAP54	Germination stage	28 DAS	1	ACT2	2	1.86995	0.934975	20.61
LexA::mGFP6-SAP54	Germination stage	28 DAS	1	ACT2	3	1.86995	0.934975	20.54
LexA::mGFP6-SAP54	Germination stage	28 DAS	1	APT1	1	1.91413	0.957066	20.99
LexA::mGFP6-SAP54	Germination stage	28 DAS	1	APT1	2	1.91413	0.957066	21.18
LexA::mGFP6-SAP54	Germination stage	28 DAS	1	APT1	3	1.91413	0.957066	21.02
LexA::mGFP6-SAP54	Germination stage	28 DAS	1	SAP54	1	1.84286	0.921429	35.79
LexA::mGFP6-SAP54	Germination stage	28 DAS	1	SAP54	2	1.84286	0.921429	35.57
LexA::mGFP6-SAP54	Germination stage	28 DAS	1	SAP54	3	1.84286	0.921429	35.19
LexA::mGFP6-SAP54	Germination stage	28 DAS	2	ACT2	1	1.86995	0.934975	20.09
LexA::mGFP6-SAP54	Germination stage	28 DAS	2	ACT2	2	1.86995	0.934975	19.83
LexA::mGFP6-SAP54	Germination stage	28 DAS	2	ACT2	3	1.86995	0.934975	19.8
LexA::mGFP6-SAP54	Germination stage	28 DAS	2	APT1	1	1.91413	0.957066	20.25
LexA::mGFP6-SAP54	Germination stage	28 DAS	2	APT1	2	1.91413	0.957066	20.33
LexA::mGFP6-SAP54	Germination stage	28 DAS	2	APT1	3	1.91413	0.957066	20.38
LexA::mGFP6-SAP54	Germination stage	28 DAS	2	SAP54	1	1.84286	0.921429	35.58
LexA::mGFP6-SAP54	Germination stage	28 DAS	2	SAP54	2	1.84286	0.921429	35.57
LexA::mGFP6-SAP54	Germination stage	28 DAS	2	SAP54	3	1.84286	0.921429	35.18
LexA::mGFP6-SAP54	Germination stage	28 DAS	3	ACT2	1	1.86995	0.934975	16.61
LexA::mGFP6-SAP54	Germination stage	28 DAS	3	ACT2	2	1.86995	0.934975	18.71
LexA::mGFP6-SAP54	Germination stage	28 DAS	3	ACT2	3	1.86995	0.934975	18.64
LexA::mGFP6-SAP54	Germination stage	28 DAS	3	APT1	1	1.91413	0.957066	18.4
LexA::mGFP6-SAP54	Germination stage	28 DAS	3	APT1	2	1.91413	0.957066	18.57
LexA::mGFP6-SAP54	Germination stage	28 DAS	3	APT1	3	1.91413	0.957066	18.49
LexA::mGFP6-SAP54	Germination stage	28 DAS	3	SAP54	1	1.84286	0.921429	34.09
LexA::mGFP6-SAP54	Germination stage	28 DAS	3	SAP54	2	1.84286	0.921429	34.82
LexA::mGFP6-SAP54	Germination stage	28 DAS	3	SAP54	3	1.84286	0.921429	34.49
LexA::mGFP6-SAP54	Germination stage	7 DAS	1	ACT2	1	1.86995	0.934975	20.21
LexA::mGFP6-SAP54	Germination stage	7 DAS	1	ACT2	2	1.86995	0.934975	20.22
LexA::mGFP6-SAP54	Germination stage	7 DAS	1	ACT2	3	1.86995	0.934975	20.19
LexA::mGFP6-SAP54	Germination stage	7 DAS	1	APT1	1	1.91413	0.957066	20.37
LexA::mGFP6-SAP54	Germination stage	7 DAS	1	APT1	2	1.91413	0.957066	20.39
LexA::mGFP6-SAP54	Germination stage	7 DAS	1	APT1	3	1.91413	0.957066	20.21
LexA::mGFP6-SAP54	Germination stage	7 DAS	1	SAP54	1	1.84286	0.921429	18.42
LexA::mGFP6-SAP54	Germination stage	7 DAS	1	SAP54	2	1.84286	0.921429	18.42
LexA::mGFP6-SAP54	Germination stage	7 DAS	1	SAP54	3	1.84286	0.921429	18.44
LexA::mGFP6-SAP54	Germination stage	7 DAS	2	ACT2	1	1.86995	0.934975	20.27
LexA::mGFP6-SAP54	Germination stage	7 DAS	2	ACT2	2	1.86995	0.934975	20.26
LexA::mGFP6-SAP54	Germination stage	7 DAS	2	ACT2	3	1.86995	0.934975	20.19
LexA::mGFP6-SAP54	Germination stage	7 DAS	2	APT1	1	1.91413	0.957066	20.22
LexA::mGFP6-SAP54	Germination stage	7 DAS	2	APT1	2	1.91413	0.957066	20.23
LexA::mGFP6-SAP54	Germination stage	7 DAS	2	APT1	3	1.91413	0.957066	20.22
LexA::mGFP6-SAP54	Germination stage	7 DAS	2	SAP54	1	1.84286	0.921429	18.31
LexA::mGFP6-SAP54	Germination stage	7 DAS	2	SAP54	2	1.84286	0.921429	18.33
LexA::mGFP6-SAP54	Germination stage	7 DAS	2	SAP54	3	1.84286	0.921429	18.3
LexA::mGFP6-SAP54	Germination stage	7 DAS	3	ACT2	1	1.86995	0.934975	20.21
LexA::mGFP6-SAP54	Germination stage	7 DAS	3	ACT2	2	1.86995	0.934975	20.22
LexA::mGFP6-SAP54	Germination stage	7 DAS	3	ACT2	3	1.86995	0.934975	20.19
LexA::mGFP6-SAP54	Germination stage	7 DAS	3	APT1	1	1.91413	0.957066	20.37
LexA::mGFP6-SAP54	Germination stage	7 DAS	3	APT1	2	1.91413	0.957066	20.39
LexA::mGFP6-SAP54	Germination stage	7 DAS	3	APT1	3	1.91413	0.957066	20.21
LexA::mGFP6-SAP54	Germination stage	7 DAS	3	SAP54	1	1.84286	0.921429	18.44
LexA::mGFP6-SAP54	Germination stage	7 DAS	3	SAP54	2	1.84286	0.921429	18.41
LexA::mGFP6-SAP54	Germination stage	7 DAS	3	SAP54	3	1.84286	0.921429	18.43
LexA::mGFP6-SAP54	Seedling stage	14 DAS	1	ACT2	1	1.86995	0.934975	20.38
LexA::mGFP6-SAP54	Seedling stage	14 DAS	1	ACT2	2	1.86995	0.934975	20.17
LexA::mGFP6-SAP54	Seedling stage	14 DAS	1	ACT2	3	1.86995	0.934975	20.06
LexA::mGFP6-SAP54	Seedling stage	14 DAS	1	APT1	1	1.91413	0.957066	21.77
LexA::mGFP6-SAP54	Seedling stage	14 DAS	1	APT1	2	1.91413	0.957066	21.32
LexA::mGFP6-SAP54	Seedling stage	14 DAS	1	APT1	3	1.91413	0.957066	21.38
LexA::mGFP6-SAP54	Seedling stage	14 DAS	1	SAP54	1	1.84286	0.921429	34.39
LexA::mGFP6-SAP54	Seedling stage	14 DAS	1	SAP54	2	1.84286	0.921429	34.85
LexA::mGFP6-SAP54	Seedling stage	14 DAS	1	SAP54	3	1.84286	0.921429	34.53
LexA::mGFP6-SAP54	Seedling stage	14 DAS	2	ACT2	1	1.86995	0.934975	20.96
LexA::mGFP6-SAP54	Seedling stage	14 DAS	2	ACT2	2	1.86995	0.934975	21.06
LexA::mGFP6-SAP54	Seedling stage	14 DAS	2	ACT2	3	1.86995	0.934975	20.98
LexA::mGFP6-SAP54	Seedling stage	14 DAS	2	APT1	1	1.91413	0.957066	20.95
LexA::mGFP6-SAP54	Seedling stage	14 DAS	2	APT1	2	1.91413	0.957066	20.92
LexA::mGFP6-SAP54	Seedling stage	14 DAS	2	APT1	3	1.91413	0.957066	20.94
LexA::mGFP6-SAP54	Seedling stage	14 DAS	2	SAP54	1	1.84286	0.921429	34.97
LexA::mGFP6-SAP54	Seedling stage	14 DAS	2	SAP54	2	1.84286	0.921429	34.29
LexA::mGFP6-SAP54	Seedling stage	14 DAS	2	SAP54	3	1.84286	0.921429	34.27
LexA::mGFP6-SAP54	Seedling stage	14 DAS	3	ACT2	1	1.86995	0.934975	17.4
LexA::mGFP6-SAP54	Seedling stage	14 DAS	3	ACT2	2	1.86995	0.934975	17.3
LexA::mGFP6-SAP54	Seedling stage	14 DAS	3	ACT2	3	1.86995	0.934975	17.43
LexA::mGFP6-SAP54	Seedling stage	14 DAS	3	APT1	1	1.91413	0.957066	16.22
LexA::mGFP6-SAP54	Seedling stage	14 DAS	3	APT1	2	1.91413	0.957066	16.24
LexA::mGFP6-SAP54	Seedling stage	14 DAS	3	APT1	3	1.91413	0.957066	16.23
LexA::mGFP6-SAP54	Seedling stage	14 DAS	3	SAP54	1	1.84286	0.921429	33.54
LexA::mGFP6-SAP54	Seedling stage	14 DAS	3	SAP54	2	1.84286	0.921429	33.13
LexA::mGFP6-SAP54	Seedling stage	14 DAS	3	SAP54	3	1.84286	0.921429	33.85
LexA::mGFP6-SAP54	Seedling stage	15 DAS	1	ACT2	1	1.86995	0.934975	19.7
LexA::mGFP6-SAP54	Seedling stage	15 DAS	1	ACT2	2	1.86995	0.934975	19.96
LexA::mGFP6-SAP54	Seedling stage	15 DAS	1	ACT2	3	1.86995	0.934975	19.65
LexA::mGFP6-SAP54	Seedling stage	15 DAS	1	APT1	1	1.91413	0.957066	20.05
LexA::mGFP6-SAP54	Seedling stage	15 DAS	1	APT1	2	1.91413	0.957066	20.07
LexA::mGFP6-SAP54	Seedling stage	15 DAS	1	APT1	3	1.91413	0.957066	20.06
LexA::mGFP6-SAP54	Seedling stage	15 DAS	1	SAP54	1	1.84286	0.921429	16.94
LexA::mGFP6-SAP54	Seedling stage	15 DAS	1	SAP54	2	1.84286	0.921429	16.04
LexA::mGFP6-SAP54	Seedling stage	15 DAS	1	SAP54	3	1.84286	0.921429	16.28
LexA::mGFP6-SAP54	Seedling stage	15 DAS	2	ACT2	1	1.86995	0.934975	20.31
LexA::mGFP6-SAP54	Seedling stage	15 DAS	2	ACT2	2	1.86995	0.934975	20.36
LexA::mGFP6-SAP54	Seedling stage	15 DAS	2	ACT2	3	1.86995	0.934975	20.39
LexA::mGFP6-SAP54	Seedling stage	15 DAS	2	APT1	1	1.91413	0.957066	20.21
LexA::mGFP6-SAP54	Seedling stage	15 DAS	2	APT1	2	1.91413	0.957066	20.27
LexA::mGFP6-SAP54	Seedling stage	15 DAS	2	APT1	3	1.91413	0.957066	20.31
LexA::mGFP6-SAP54	Seedling stage	15 DAS	2	SAP54	1	1.84286	0.921429	16.67
LexA::mGFP6-SAP54	Seedling stage	15 DAS	2	SAP54	2	1.84286	0.921429	16.63
LexA::mGFP6-SAP54	Seedling stage	15 DAS	2	SAP54	3	1.84286	0.921429	16.65
LexA::mGFP6-SAP54	Seedling stage	15 DAS	3	ACT2	1	1.86995	0.934975	18.91
LexA::mGFP6-SAP54	Seedling stage	15 DAS	3	ACT2	2	1.86995	0.934975	18.89
LexA::mGFP6-SAP54	Seedling stage	15 DAS	3	ACT2	3	1.86995	0.934975	18.67
LexA::mGFP6-SAP54	Seedling stage	15 DAS	3	APT1	1	1.91413	0.957066	18.83
LexA::mGFP6-SAP54	Seedling stage	15 DAS	3	APT1	2	1.91413	0.957066	18.87
LexA::mGFP6-SAP54	Seedling stage	15 DAS	3	APT1	3	1.91413	0.957066	18.81
LexA::mGFP6-SAP54	Seedling stage	15 DAS	3	SAP54	1	1.84286	0.921429	15.16
LexA::mGFP6-SAP54	Seedling stage	15 DAS	3	SAP54	2	1.84286	0.921429	15.14
LexA::mGFP6-SAP54	Seedling stage	15 DAS	3	SAP54	3	1.84286	0.921429	15.16
LexA::mGFP6-SAP54	Seedling stage	21 DAS	1	ACT2	1	1.86995	0.934975	20.04
LexA::mGFP6-SAP54	Seedling stage	21 DAS	1	ACT2	2	1.86995	0.934975	20.79
LexA::mGFP6-SAP54	Seedling stage	21 DAS	1	ACT2	3	1.86995	0.934975	20.64
LexA::mGFP6-SAP54	Seedling stage	21 DAS	1	APT1	1	1.91413	0.957066	21.2
LexA::mGFP6-SAP54	Seedling stage	21 DAS	1	APT1	2	1.91413	0.957066	21.07
LexA::mGFP6-SAP54	Seedling stage	21 DAS	1	APT1	3	1.91413	0.957066	20.97
LexA::mGFP6-SAP54	Seedling stage	21 DAS	1	SAP54	1	1.84286	0.921429	25.36
LexA::mGFP6-SAP54	Seedling stage	21 DAS	1	SAP54	2	1.84286	0.921429	25.86
LexA::mGFP6-SAP54	Seedling stage	21 DAS	1	SAP54	3	1.84286	0.921429	25.79
LexA::mGFP6-SAP54	Seedling stage	21 DAS	2	ACT2	1	1.86995	0.934975	20.84
LexA::mGFP6-SAP54	Seedling stage	21 DAS	2	ACT2	2	1.86995	0.934975	20.72
LexA::mGFP6-SAP54	Seedling stage	21 DAS	2	ACT2	3	1.86995	0.934975	20.76
LexA::mGFP6-SAP54	Seedling stage	21 DAS	2	APT1	1	1.91413	0.957066	20.77
LexA::mGFP6-SAP54	Seedling stage	21 DAS	2	APT1	2	1.91413	0.957066	20.76
LexA::mGFP6-SAP54	Seedling stage	21 DAS	2	APT1	3	1.91413	0.957066	20.82
LexA::mGFP6-SAP54	Seedling stage	21 DAS	2	SAP54	1	1.84286	0.921429	19.49
LexA::mGFP6-SAP54	Seedling stage	21 DAS	2	SAP54	2	1.84286	0.921429	19.47
LexA::mGFP6-SAP54	Seedling stage	21 DAS	2	SAP54	3	1.84286	0.921429	19.45
LexA::mGFP6-SAP54	Seedling stage	21 DAS	3	ACT2	1	1.86995	0.934975	18.61
LexA::mGFP6-SAP54	Seedling stage	21 DAS	3	ACT2	2	1.86995	0.934975	18.65
LexA::mGFP6-SAP54	Seedling stage	21 DAS	3	ACT2	3	1.86995	0.934975	18.66
LexA::mGFP6-SAP54	Seedling stage	21 DAS	3	APT1	1	1.91413	0.957066	18.55
LexA::mGFP6-SAP54	Seedling stage	21 DAS	3	APT1	2	1.91413	0.957066	18.57
LexA::mGFP6-SAP54	Seedling stage	21 DAS	3	APT1	3	1.91413	0.957066	18.58
LexA::mGFP6-SAP54	Seedling stage	21 DAS	3	SAP54	1	1.84286	0.921429	17.03
LexA::mGFP6-SAP54	Seedling stage	21 DAS	3	SAP54	2	1.84286	0.921429	17.02
LexA::mGFP6-SAP54	Seedling stage	21 DAS	3	SAP54	3	1.84286	0.921429	17.05
LexA::mGFP6-SAP54	Seedling stage	28 DAS	1	ACT2	1	1.86995	0.934975	21.24
LexA::mGFP6-SAP54	Seedling stage	28 DAS	1	ACT2	2	1.86995	0.934975	21.24
LexA::mGFP6-SAP54	Seedling stage	28 DAS	1	ACT2	3	1.86995	0.934975	21.15
LexA::mGFP6-SAP54	Seedling stage	28 DAS	1	APT1	1	1.91413	0.957066	21.34
LexA::mGFP6-SAP54	Seedling stage	28 DAS	1	APT1	2	1.91413	0.957066	21.12
LexA::mGFP6-SAP54	Seedling stage	28 DAS	1	APT1	3	1.91413	0.957066	21.28
LexA::mGFP6-SAP54	Seedling stage	28 DAS	1	SAP54	1	1.84286	0.921429	34.26
LexA::mGFP6-SAP54	Seedling stage	28 DAS	1	SAP54	2	1.84286	0.921429	34.1
LexA::mGFP6-SAP54	Seedling stage	28 DAS	1	SAP54	3	1.84286	0.921429	34.99
LexA::mGFP6-SAP54	Seedling stage	28 DAS	2	ACT2	1	1.86995	0.934975	16.11
LexA::mGFP6-SAP54	Seedling stage	28 DAS	2	ACT2	2	1.86995	0.934975	16.18
LexA::mGFP6-SAP54	Seedling stage	28 DAS	2	ACT2	3	1.86995	0.934975	16.23
LexA::mGFP6-SAP54	Seedling stage	28 DAS	2	APT1	1	1.91413	0.957066	16.28
LexA::mGFP6-SAP54	Seedling stage	28 DAS	2	APT1	2	1.91413	0.957066	16.43
LexA::mGFP6-SAP54	Seedling stage	28 DAS	2	APT1	3	1.91413	0.957066	16.46
LexA::mGFP6-SAP54	Seedling stage	28 DAS	2	SAP54	1	1.84286	0.921429	32.74
LexA::mGFP6-SAP54	Seedling stage	28 DAS	2	SAP54	2	1.84286	0.921429	32.8
LexA::mGFP6-SAP54	Seedling stage	28 DAS	2	SAP54	3	1.84286	0.921429	31.88
LexA::mGFP6-SAP54	Seedling stage	28 DAS	3	ACT2	1	1.86995	0.934975	18.58
LexA::mGFP6-SAP54	Seedling stage	28 DAS	3	ACT2	2	1.86995	0.934975	18.54
LexA::mGFP6-SAP54	Seedling stage	28 DAS	3	ACT2	3	1.86995	0.934975	18.51
LexA::mGFP6-SAP54	Seedling stage	28 DAS	3	APT1	1	1.91413	0.957066	18.67
LexA::mGFP6-SAP54	Seedling stage	28 DAS	3	APT1	2	1.91413	0.957066	18.53
LexA::mGFP6-SAP54	Seedling stage	28 DAS	3	APT1	3	1.91413	0.957066	18.72
LexA::mGFP6-SAP54	Seedling stage	28 DAS	3	SAP54	1	1.84286	0.921429	31.46
LexA::mGFP6-SAP54	Seedling stage	28 DAS	3	SAP54	2	1.84286	0.921429	31.44
LexA::mGFP6-SAP54	Seedling stage	28 DAS	3	SAP54	3	1.84286	0.921429	31.47
LexA::mGFP6-SAP54	Uninduced	14 DAS	1	ACT2	1	1.86995	0.934975	19.97
LexA::mGFP6-SAP54	Uninduced	14 DAS	1	ACT2	2	1.86995	0.934975	19.95
LexA::mGFP6-SAP54	Uninduced	14 DAS	1	ACT2	3	1.86995	0.934975	20.11
LexA::mGFP6-SAP54	Uninduced	14 DAS	1	APT	1	1.91413	0.957066	19.96
LexA::mGFP6-SAP54	Uninduced	14 DAS	1	APT	2	1.91413	0.957066	19.6
LexA::mGFP6-SAP54	Uninduced	14 DAS	1	APT	3	1.91413	0.957066	19.6
LexA::mGFP6-SAP54	Uninduced	14 DAS	1	SAP54	1	1.84286	0.921429	36.53
LexA::mGFP6-SAP54	Uninduced	14 DAS	1	SAP54	2	1.84286	0.921429	36.29
LexA::mGFP6-SAP54	Uninduced	14 DAS	1	SAP54	3	1.84286	0.921429	36.33
LexA::mGFP6-SAP54	Uninduced	14 DAS	2	ACT2	1	1.86995	0.934975	19.34
LexA::mGFP6-SAP54	Uninduced	14 DAS	2	ACT2	2	1.86995	0.934975	19.73
LexA::mGFP6-SAP54	Uninduced	14 DAS	2	ACT2	3	1.86995	0.934975	19.83
LexA::mGFP6-SAP54	Uninduced	14 DAS	2	APT	1	1.91413	0.957066	15.99
LexA::mGFP6-SAP54	Uninduced	14 DAS	2	APT	2	1.91413	0.957066	16.18
LexA::mGFP6-SAP54	Uninduced	14 DAS	2	APT	3	1.91413	0.957066	16.11
LexA::mGFP6-SAP54	Uninduced	14 DAS	2	SAP54	1	1.84286	0.921429	35.53
LexA::mGFP6-SAP54	Uninduced	14 DAS	2	SAP54	2	1.84286	0.921429	35.16
LexA::mGFP6-SAP54	Uninduced	14 DAS	2	SAP54	3	1.84286	0.921429	35.72
LexA::mGFP6-SAP54	Uninduced	14 DAS	3	ACT2	1	1.86995	0.934975	20.31
LexA::mGFP6-SAP54	Uninduced	14 DAS	3	ACT2	2	1.86995	0.934975	20.9
LexA::mGFP6-SAP54	Uninduced	14 DAS	3	ACT2	3	1.86995	0.934975	20.57
LexA::mGFP6-SAP54	Uninduced	14 DAS	3	APT	1	1.91413	0.957066	20.56
LexA::mGFP6-SAP54	Uninduced	14 DAS	3	APT	2	1.91413	0.957066	20.63
LexA::mGFP6-SAP54	Uninduced	14 DAS	3	APT	3	1.91413	0.957066	20.66
LexA::mGFP6-SAP54	Uninduced	14 DAS	3	SAP54	1	1.84286	0.921429	34.97
LexA::mGFP6-SAP54	Uninduced	14 DAS	3	SAP54	2	1.84286	0.921429	34.13
LexA::mGFP6-SAP54	Uninduced	14 DAS	3	SAP54	3	1.84286	0.921429	34.46
LexA::mGFP6-SAP11	Continuous induction	14 DAS	1	ACT2	1	1.86995	0.934975	19.49
LexA::mGFP6-SAP11	Continuous induction	14 DAS	1	ACT2	2	1.86995	0.934975	19.56
LexA::mGFP6-SAP11	Continuous induction	14 DAS	1	ACT2	3	1.86995	0.934975	19.38
LexA::mGFP6-SAP11	Continuous induction	14 DAS	1	APT	1	1.91413	0.957066	19.88
LexA::mGFP6-SAP11	Continuous induction	14 DAS	1	APT	2	1.91413	0.957066	19.43
LexA::mGFP6-SAP11	Continuous induction	14 DAS	1	APT	3	1.91413	0.957066	19.81
LexA::mGFP6-SAP11	Continuous induction	14 DAS	1	SAP11	1	1.92436	0.962181	15.83
LexA::mGFP6-SAP11	Continuous induction	14 DAS	1	SAP11	2	1.92436	0.962181	17.28
LexA::mGFP6-SAP11	Continuous induction	14 DAS	1	SAP11	3	1.92436	0.962181	17.15
LexA::mGFP6-SAP11	Continuous induction	14 DAS	2	ACT2	1	1.86995	0.934975	19.69
LexA::mGFP6-SAP11	Continuous induction	14 DAS	2	ACT2	2	1.86995	0.934975	19.65
LexA::mGFP6-SAP11	Continuous induction	14 DAS	2	ACT2	3	1.86995	0.934975	19.68
LexA::mGFP6-SAP11	Continuous induction	14 DAS	2	APT	1	1.91413	0.957066	19.78
LexA::mGFP6-SAP11	Continuous induction	14 DAS	2	APT	2	1.91413	0.957066	19.75
LexA::mGFP6-SAP11	Continuous induction	14 DAS	2	APT	3	1.91413	0.957066	19.78
LexA::mGFP6-SAP11	Continuous induction	14 DAS	2	SAP11	1	1.92436	0.962181	16.82
LexA::mGFP6-SAP11	Continuous induction	14 DAS	2	SAP11	2	1.92436	0.962181	16.84
LexA::mGFP6-SAP11	Continuous induction	14 DAS	2	SAP11	3	1.92436	0.934975	16.81
LexA::mGFP6-SAP11	Continuous induction	14 DAS	3	ACT2	1	1.86995	0.934975	20.23
LexA::mGFP6-SAP11	Continuous induction	14 DAS	3	ACT2	2	1.86995	0.934975	20.21
LexA::mGFP6-SAP11	Continuous induction	14 DAS	3	ACT2	3	1.86995	0.934975	20.22
LexA::mGFP6-SAP11	Continuous induction	14 DAS	3	APT	1	1.91413	0.957066	20.16
LexA::mGFP6-SAP11	Continuous induction	14 DAS	3	APT	2	1.91413	0.957066	20.14
LexA::mGFP6-SAP11	Continuous induction	14 DAS	3	APT	3	1.91413	0.957066	20.13
LexA::mGFP6-SAP11	Continuous induction	14 DAS	3	SAP11	1	1.92436	0.962181	17.22
LexA::mGFP6-SAP11	Continuous induction	14 DAS	3	SAP11	2	1.92436	0.962181	17.24
LexA::mGFP6-SAP11	Continuous induction	14 DAS	3	SAP11	3	1.92436	0.962181	17.24
LexA::mGFP6-SAP11	Continuous induction	15 DAS	1	ACT2	1	1.86995	0.934975	19.39
LexA::mGFP6-SAP11	Continuous induction	15 DAS	1	ACT2	2	1.86995	0.934975	19.45
LexA::mGFP6-SAP11	Continuous induction	15 DAS	1	ACT2	3	1.86995	0.934975	19.35
LexA::mGFP6-SAP11	Continuous induction	15 DAS	1	APT	1	1.91413	0.957066	19.73
LexA::mGFP6-SAP11	Continuous induction	15 DAS	1	APT	2	1.91413	0.957066	18.84
LexA::mGFP6-SAP11	Continuous induction	15 DAS	1	APT	3	1.91413	0.957066	19.67
LexA::mGFP6-SAP11	Continuous induction	15 DAS	1	SAP11	1	1.92436	0.962181	14.94
LexA::mGFP6-SAP11	Continuous induction	15 DAS	1	SAP11	2	1.92436	0.962181	14.98
LexA::mGFP6-SAP11	Continuous induction	15 DAS	1	SAP11	3	1.92436	0.962181	14.97
LexA::mGFP6-SAP11	Continuous induction	15 DAS	2	ACT2	1	1.86995	0.934975	19.54
LexA::mGFP6-SAP11	Continuous induction	15 DAS	2	ACT2	2	1.86995	0.934975	19.56
LexA::mGFP6-SAP11	Continuous induction	15 DAS	2	ACT2	3	1.86995	0.934975	19.58
LexA::mGFP6-SAP11	Continuous induction	15 DAS	2	APT	1	1.91413	0.957066	19.58
LexA::mGFP6-SAP11	Continuous induction	15 DAS	2	APT	2	1.91413	0.957066	19.54
LexA::mGFP6-SAP11	Continuous induction	15 DAS	2	APT	3	1.91413	0.957066	19.57
LexA::mGFP6-SAP11	Continuous induction	15 DAS	2	SAP11	1	1.92436	0.962181	15.18
LexA::mGFP6-SAP11	Continuous induction	15 DAS	2	SAP11	2	1.92436	0.962181	15.14
LexA::mGFP6-SAP11	Continuous induction	15 DAS	2	SAP11	3	1.92436	0.962181	15.02
LexA::mGFP6-SAP11	Continuous induction	15 DAS	3	ACT2	1	1.86995	0.934975	19.72
LexA::mGFP6-SAP11	Continuous induction	15 DAS	3	ACT2	2	1.86995	0.934975	19.71
LexA::mGFP6-SAP11	Continuous induction	15 DAS	3	ACT2	3	1.86995	0.934975	19.72
LexA::mGFP6-SAP11	Continuous induction	15 DAS	3	APT	1	1.91413	0.957066	19.77
LexA::mGFP6-SAP11	Continuous induction	15 DAS	3	APT	2	1.91413	0.957066	19.75
LexA::mGFP6-SAP11	Continuous induction	15 DAS	3	APT	3	1.91413	0.957066	19.78
LexA::mGFP6-SAP11	Continuous induction	15 DAS	3	SAP11	1	1.92436	0.962181	15.42
LexA::mGFP6-SAP11	Continuous induction	15 DAS	3	SAP11	2	1.92436	0.962181	15.43
LexA::mGFP6-SAP11	Continuous induction	15 DAS	3	SAP11	3	1.92436	0.962181	15.41
LexA::mGFP6-SAP11	Continuous induction	21 DAS	1	ACT2	1	1.86995	0.934975	19.57
LexA::mGFP6-SAP11	Continuous induction	21 DAS	1	ACT2	2	1.86995	0.934975	19.55
LexA::mGFP6-SAP11	Continuous induction	21 DAS	1	ACT2	3	1.86995	0.934975	19.58
LexA::mGFP6-SAP11	Continuous induction	21 DAS	1	APT	1	1.91413	0.957066	19.44
LexA::mGFP6-SAP11	Continuous induction	21 DAS	1	APT	2	1.91413	0.957066	19.46
LexA::mGFP6-SAP11	Continuous induction	21 DAS	1	APT	3	1.91413	0.957066	19.43
LexA::mGFP6-SAP11	Continuous induction	21 DAS	1	SAP11	1	1.92436	0.962181	16.68
LexA::mGFP6-SAP11	Continuous induction	21 DAS	1	SAP11	2	1.92436	0.962181	16.67
LexA::mGFP6-SAP11	Continuous induction	21 DAS	1	SAP11	3	1.92436	0.962181	16.68
LexA::mGFP6-SAP11	Continuous induction	21 DAS	2	ACT2	1	1.86995	0.934975	19.18
LexA::mGFP6-SAP11	Continuous induction	21 DAS	2	ACT2	2	1.86995	0.934975	19.17
LexA::mGFP6-SAP11	Continuous induction	21 DAS	2	ACT2	3	1.86995	0.934975	19.19
LexA::mGFP6-SAP11	Continuous induction	21 DAS	2	APT	1	1.91413	0.957066	19.23
LexA::mGFP6-SAP11	Continuous induction	21 DAS	2	APT	2	1.91413	0.957066	19.23
LexA::mGFP6-SAP11	Continuous induction	21 DAS	2	APT	3	1.91413	0.957066	19.21
LexA::mGFP6-SAP11	Continuous induction	21 DAS	2	SAP11	1	1.92436	0.962181	16.28
LexA::mGFP6-SAP11	Continuous induction	21 DAS	2	SAP11	2	1.92436	0.962181	16.28
LexA::mGFP6-SAP11	Continuous induction	21 DAS	2	SAP11	3	1.92436	0.962181	16.26
LexA::mGFP6-SAP11	Continuous induction	21 DAS	3	ACT2	1	1.86995	0.934975	20.49
LexA::mGFP6-SAP11	Continuous induction	21 DAS	3	ACT2	2	1.86995	0.934975	20.48
LexA::mGFP6-SAP11	Continuous induction	21 DAS	3	ACT2	3	1.86995	0.934975	20.47
LexA::mGFP6-SAP11	Continuous induction	21 DAS	3	APT	1	1.91413	0.957066	20.66
LexA::mGFP6-SAP11	Continuous induction	21 DAS	3	APT	2	1.91413	0.957066	20.64
LexA::mGFP6-SAP11	Continuous induction	21 DAS	3	APT	3	1.91413	0.957066	20.65
LexA::mGFP6-SAP11	Continuous induction	21 DAS	3	SAP11	1	1.92436	0.962181	17.67
LexA::mGFP6-SAP11	Continuous induction	21 DAS	3	SAP11	2	1.92436	0.962181	17.69
LexA::mGFP6-SAP11	Continuous induction	21 DAS	3	SAP11	3	1.92436	0.962181	17.65
LexA::mGFP6-SAP11	Flowering stage	21 DAS	1	ACT2	1	1.86995	0.934975	20.15
LexA::mGFP6-SAP11	Flowering stage	21 DAS	1	ACT2	2	1.86995	0.934975	20.17
LexA::mGFP6-SAP11	Flowering stage	21 DAS	1	ACT2	3	1.86995	0.934975	20.14
LexA::mGFP6-SAP11	Flowering stage	21 DAS	1	APT	1	1.91413	0.957066	20.23
LexA::mGFP6-SAP11	Flowering stage	21 DAS	1	APT	2	1.91413	0.957066	20.25
LexA::mGFP6-SAP11	Flowering stage	21 DAS	1	APT	3	1.91413	0.957066	20.23
LexA::mGFP6-SAP11	Flowering stage	21 DAS	1	SAP11	1	1.92436	0.962181	30.54
LexA::mGFP6-SAP11	Flowering stage	21 DAS	1	SAP11	2	1.92436	0.962181	30.62
LexA::mGFP6-SAP11	Flowering stage	21 DAS	1	SAP11	3	1.92436	0.962181	30.44
LexA::mGFP6-SAP11	Flowering stage	21 DAS	2	ACT2	1	1.86995	0.934975	20.21
LexA::mGFP6-SAP11	Flowering stage	21 DAS	2	ACT2	2	1.86995	0.934975	20.34
LexA::mGFP6-SAP11	Flowering stage	21 DAS	2	ACT2	3	1.86995	0.934975	20.2
LexA::mGFP6-SAP11	Flowering stage	21 DAS	2	APT	1	1.91413	0.957066	20.69
LexA::mGFP6-SAP11	Flowering stage	21 DAS	2	APT	2	1.91413	0.957066	20.53
LexA::mGFP6-SAP11	Flowering stage	21 DAS	2	APT	3	1.91413	0.957066	20.54
LexA::mGFP6-SAP11	Flowering stage	21 DAS	2	SAP11	1	1.92436	0.962181	38.74
LexA::mGFP6-SAP11	Flowering stage	21 DAS	2	SAP11	2	1.92436	0.962181	38.78
LexA::mGFP6-SAP11	Flowering stage	21 DAS	2	SAP11	3	1.92436	0.962181	38.46
LexA::mGFP6-SAP11	Flowering stage	21 DAS	3	ACT2	1	1.86995	0.934975	20.43
LexA::mGFP6-SAP11	Flowering stage	21 DAS	3	ACT2	2	1.86995	0.934975	20.52
LexA::mGFP6-SAP11	Flowering stage	21 DAS	3	ACT2	3	1.86995	0.934975	20.53
LexA::mGFP6-SAP11	Flowering stage	21 DAS	3	APT	1	1.91413	0.957066	19.21
LexA::mGFP6-SAP11	Flowering stage	21 DAS	3	APT	2	1.91413	0.957066	19.27
LexA::mGFP6-SAP11	Flowering stage	21 DAS	3	APT	3	1.91413	0.957066	19.22
LexA::mGFP6-SAP11	Flowering stage	21 DAS	3	SAP11	1	1.92436	0.962181	34.47
LexA::mGFP6-SAP11	Flowering stage	21 DAS	3	SAP11	2	1.92436	0.962181	34.49
LexA::mGFP6-SAP11	Flowering stage	21 DAS	3	SAP11	3	1.92436	0.962181	34.55
LexA::mGFP6-SAP11	Flowering stage	22 DAS	1	ACT2	1	1.86995	0.934975	20.79
LexA::mGFP6-SAP11	Flowering stage	22 DAS	1	ACT2	2	1.86995	0.934975	20.76
LexA::mGFP6-SAP11	Flowering stage	22 DAS	1	ACT2	3	1.86995	0.934975	20.68
LexA::mGFP6-SAP11	Flowering stage	22 DAS	1	APT	1	1.91413	0.957066	20.15
LexA::mGFP6-SAP11	Flowering stage	22 DAS	1	APT	2	1.91413	0.957066	20.82
LexA::mGFP6-SAP11	Flowering stage	22 DAS	1	APT	3	1.91413	0.957066	20.94
LexA::mGFP6-SAP11	Flowering stage	22 DAS	1	SAP11	1	1.92436	0.962181	16.25
LexA::mGFP6-SAP11	Flowering stage	22 DAS	1	SAP11	2	1.92436	0.962181	16.23
LexA::mGFP6-SAP11	Flowering stage	22 DAS	1	SAP11	3	1.92436	0.962181	16.24
LexA::mGFP6-SAP11	Flowering stage	22 DAS	2	ACT2	1	1.86995	0.934975	19.51
LexA::mGFP6-SAP11	Flowering stage	22 DAS	2	ACT2	2	1.86995	0.934975	19.52
LexA::mGFP6-SAP11	Flowering stage	22 DAS	2	ACT2	3	1.86995	0.934975	19.5
LexA::mGFP6-SAP11	Flowering stage	22 DAS	2	APT	1	1.91413	0.957066	19.23
LexA::mGFP6-SAP11	Flowering stage	22 DAS	2	APT	2	1.91413	0.957066	19.35
LexA::mGFP6-SAP11	Flowering stage	22 DAS	2	APT	3	1.91413	0.957066	19.63
LexA::mGFP6-SAP11	Flowering stage	22 DAS	2	SAP11	1	1.92436	0.962181	15.09
LexA::mGFP6-SAP11	Flowering stage	22 DAS	2	SAP11	2	1.92436	0.962181	15.03
LexA::mGFP6-SAP11	Flowering stage	22 DAS	2	SAP11	3	1.92436	0.962181	15.05
LexA::mGFP6-SAP11	Flowering stage	22 DAS	3	ACT2	1	1.86995	0.934975	19.04
LexA::mGFP6-SAP11	Flowering stage	22 DAS	3	ACT2	2	1.86995	0.934975	19.09
LexA::mGFP6-SAP11	Flowering stage	22 DAS	3	ACT2	3	1.86995	0.934975	19.05
LexA::mGFP6-SAP11	Flowering stage	22 DAS	3	APT	1	1.91413	0.957066	19.16
LexA::mGFP6-SAP11	Flowering stage	22 DAS	3	APT	2	1.91413	0.957066	19.09
LexA::mGFP6-SAP11	Flowering stage	22 DAS	3	APT	3	1.91413	0.957066	19.2
LexA::mGFP6-SAP11	Flowering stage	22 DAS	3	SAP11	1	1.92436	0.962181	14.82
LexA::mGFP6-SAP11	Flowering stage	22 DAS	3	SAP11	2	1.92436	0.962181	14.8
LexA::mGFP6-SAP11	Flowering stage	22 DAS	3	SAP11	3	1.92436	0.962181	14.81
LexA::mGFP6-SAP11	Flowering stage	28 DAS	1	ACT2	1	1.86995	0.934975	23.18
LexA::mGFP6-SAP11	Flowering stage	28 DAS	1	ACT2	2	1.86995	0.934975	23.12
LexA::mGFP6-SAP11	Flowering stage	28 DAS	1	ACT2	3	1.86995	0.934975	23.09
LexA::mGFP6-SAP11	Flowering stage	28 DAS	1	APT	1	1.91413	0.957066	23.56
LexA::mGFP6-SAP11	Flowering stage	28 DAS	1	APT	2	1.91413	0.957066	23.63
LexA::mGFP6-SAP11	Flowering stage	28 DAS	1	APT	3	1.91413	0.957066	23.56
LexA::mGFP6-SAP11	Flowering stage	28 DAS	1	SAP11	1	1.92436	0.962181	20.61
LexA::mGFP6-SAP11	Flowering stage	28 DAS	1	SAP11	2	1.92436	0.962181	20.6
LexA::mGFP6-SAP11	Flowering stage	28 DAS	1	SAP11	3	1.92436	0.962181	20.68
LexA::mGFP6-SAP11	Flowering stage	28 DAS	2	ACT2	1	1.86995	0.934975	21.72
LexA::mGFP6-SAP11	Flowering stage	28 DAS	2	ACT2	2	1.86995	0.934975	21.84
LexA::mGFP6-SAP11	Flowering stage	28 DAS	2	ACT2	3	1.86995	0.934975	22.02
LexA::mGFP6-SAP11	Flowering stage	28 DAS	2	APT	1	1.91413	0.957066	22.46
LexA::mGFP6-SAP11	Flowering stage	28 DAS	2	APT	2	1.91413	0.957066	22.35
LexA::mGFP6-SAP11	Flowering stage	28 DAS	2	APT	3	1.91413	0.957066	22.49
LexA::mGFP6-SAP11	Flowering stage	28 DAS	2	SAP11	1	1.92436	0.962181	19.55
LexA::mGFP6-SAP11	Flowering stage	28 DAS	2	SAP11	2	1.92436	0.962181	19.53
LexA::mGFP6-SAP11	Flowering stage	28 DAS	2	SAP11	3	1.92436	0.962181	19.55
LexA::mGFP6-SAP11	Flowering stage	28 DAS	3	ACT2	1	1.86995	0.934975	20.82
LexA::mGFP6-SAP11	Flowering stage	28 DAS	3	ACT2	2	1.86995	0.934975	20.72
LexA::mGFP6-SAP11	Flowering stage	28 DAS	3	ACT2	3	1.86995	0.934975	20.9
LexA::mGFP6-SAP11	Flowering stage	28 DAS	3	APT	1	1.91413	0.957066	21.27
LexA::mGFP6-SAP11	Flowering stage	28 DAS	3	APT	2	1.91413	0.957066	21.32
LexA::mGFP6-SAP11	Flowering stage	28 DAS	3	APT	3	1.91413	0.957066	21.17
LexA::mGFP6-SAP11	Flowering stage	28 DAS	3	SAP11	1	1.92436	0.962181	18.25
LexA::mGFP6-SAP11	Flowering stage	28 DAS	3	SAP11	2	1.92436	0.962181	18.24
LexA::mGFP6-SAP11	Flowering stage	28 DAS	3	SAP11	3	1.92436	0.962181	18.28
LexA::mGFP6-SAP11	Germination stage	14 DAS	1	ACT2	1	1.86995	0.934975	20.59
LexA::mGFP6-SAP11	Germination stage	14 DAS	1	ACT2	2	1.86995	0.934975	20.89
LexA::mGFP6-SAP11	Germination stage	14 DAS	1	ACT2	3	1.86995	0.934975	20.58
LexA::mGFP6-SAP11	Germination stage	14 DAS	1	APT	1	1.91413	0.957066	20.34
LexA::mGFP6-SAP11	Germination stage	14 DAS	1	APT	2	1.91413	0.957066	20.52
LexA::mGFP6-SAP11	Germination stage	14 DAS	1	APT	3	1.91413	0.957066	20.5
LexA::mGFP6-SAP11	Germination stage	14 DAS	1	SAP11	1	1.92436	0.962181	33.69
LexA::mGFP6-SAP11	Germination stage	14 DAS	1	SAP11	2	1.92436	0.962181	33.87
LexA::mGFP6-SAP11	Germination stage	14 DAS	1	SAP11	3	1.92436	0.962181	33.87
LexA::mGFP6-SAP11	Germination stage	14 DAS	2	ACT2	1	1.86995	0.934975	18.45
LexA::mGFP6-SAP11	Germination stage	14 DAS	2	ACT2	2	1.86995	0.934975	18.41
LexA::mGFP6-SAP11	Germination stage	14 DAS	2	ACT2	3	1.86995	0.934975	18.51
LexA::mGFP6-SAP11	Germination stage	14 DAS	2	APT	1	1.91413	0.957066	19.54
LexA::mGFP6-SAP11	Germination stage	14 DAS	2	APT	2	1.91413	0.957066	19.32
LexA::mGFP6-SAP11	Germination stage	14 DAS	2	APT	3	1.91413	0.957066	19.35
LexA::mGFP6-SAP11	Germination stage	14 DAS	2	SAP11	1	1.92436	0.962181	33.97
LexA::mGFP6-SAP11	Germination stage	14 DAS	2	SAP11	2	1.92436	0.962181	33.94
LexA::mGFP6-SAP11	Germination stage	14 DAS	2	SAP11	3	1.92436	0.962181	33.96
LexA::mGFP6-SAP11	Germination stage	14 DAS	3	ACT2	1	1.86995	0.934975	18.44
LexA::mGFP6-SAP11	Germination stage	14 DAS	3	ACT2	2	1.86995	0.934975	18.45
LexA::mGFP6-SAP11	Germination stage	14 DAS	3	ACT2	3	1.86995	0.934975	18.48
LexA::mGFP6-SAP11	Germination stage	14 DAS	3	APT	1	1.91413	0.957066	19.13
LexA::mGFP6-SAP11	Germination stage	14 DAS	3	APT	2	1.91413	0.957066	19.16
LexA::mGFP6-SAP11	Germination stage	14 DAS	3	APT	3	1.91413	0.957066	19.38
LexA::mGFP6-SAP11	Germination stage	14 DAS	3	SAP11	1	1.92436	0.962181	32.59
LexA::mGFP6-SAP11	Germination stage	14 DAS	3	SAP11	2	1.92436	0.962181	32.59
LexA::mGFP6-SAP11	Germination stage	14 DAS	3	SAP11	3	1.92436	0.962181	32.51
LexA::mGFP6-SAP11	Germination stage	21 DAS	1	ACT2	1	1.86995	0.934975	20.19
LexA::mGFP6-SAP11	Germination stage	21 DAS	1	ACT2	2	1.86995	0.934975	20.04
LexA::mGFP6-SAP11	Germination stage	21 DAS	1	ACT2	3	1.86995	0.934975	20.76
LexA::mGFP6-SAP11	Germination stage	21 DAS	1	APT	1	1.91413	0.957066	24.01
LexA::mGFP6-SAP11	Germination stage	21 DAS	1	APT	2	1.91413	0.957066	24.12
LexA::mGFP6-SAP11	Germination stage	21 DAS	1	APT	3	1.91413	0.957066	24.99
LexA::mGFP6-SAP11	Germination stage	21 DAS	1	SAP11	1	1.92436	0.962181	29.21
LexA::mGFP6-SAP11	Germination stage	21 DAS	1	SAP11	2	1.92436	0.962181	29.12
LexA::mGFP6-SAP11	Germination stage	21 DAS	1	SAP11	3	1.92436	0.962181	29.06
LexA::mGFP6-SAP11	Germination stage	21 DAS	2	ACT2	1	1.86995	0.934975	20.74
LexA::mGFP6-SAP11	Germination stage	21 DAS	2	ACT2	2	1.86995	0.934975	20.75
LexA::mGFP6-SAP11	Germination stage	21 DAS	2	ACT2	3	1.86995	0.934975	20.72
LexA::mGFP6-SAP11	Germination stage	21 DAS	2	APT	1	1.91413	0.957066	20.81
LexA::mGFP6-SAP11	Germination stage	21 DAS	2	APT	2	1.91413	0.957066	20.89
LexA::mGFP6-SAP11	Germination stage	21 DAS	2	APT	3	1.91413	0.957066	20.88
LexA::mGFP6-SAP11	Germination stage	21 DAS	2	SAP11	1	1.92436	0.962181	34.22
LexA::mGFP6-SAP11	Germination stage	21 DAS	2	SAP11	2	1.92436	0.962181	34.26
LexA::mGFP6-SAP11	Germination stage	21 DAS	2	SAP11	3	1.92436	0.962181	34.27
LexA::mGFP6-SAP11	Germination stage	21 DAS	3	ACT2	1	1.86995	0.934975	22.83
LexA::mGFP6-SAP11	Germination stage	21 DAS	3	ACT2	2	1.86995	0.934975	22.44
LexA::mGFP6-SAP11	Germination stage	21 DAS	3	ACT2	3	1.86995	0.934975	22.02
LexA::mGFP6-SAP11	Germination stage	21 DAS	3	APT	1	1.91413	0.957066	20.58
LexA::mGFP6-SAP11	Germination stage	21 DAS	3	APT	2	1.91413	0.957066	20.89
LexA::mGFP6-SAP11	Germination stage	21 DAS	3	APT	3	1.91413	0.957066	20.93
LexA::mGFP6-SAP11	Germination stage	21 DAS	3	SAP11	1	1.92436	0.962181	31.34
LexA::mGFP6-SAP11	Germination stage	21 DAS	3	SAP11	2	1.92436	0.962181	31.3
LexA::mGFP6-SAP11	Germination stage	21 DAS	3	SAP11	3	1.92436	0.962181	31.32
LexA::mGFP6-SAP11	Germination stage	28 DAS	1	ACT2	1	1.86995	0.934975	21.78
LexA::mGFP6-SAP11	Germination stage	28 DAS	1	ACT2	2	1.86995	0.934975	21.81
LexA::mGFP6-SAP11	Germination stage	28 DAS	1	ACT2	3	1.86995	0.934975	21.7
LexA::mGFP6-SAP11	Germination stage	28 DAS	1	APT	1	1.91413	0.957066	21.96
LexA::mGFP6-SAP11	Germination stage	28 DAS	1	APT	2	1.91413	0.957066	22.04
LexA::mGFP6-SAP11	Germination stage	28 DAS	1	APT	3	1.91413	0.957066	22.04
LexA::mGFP6-SAP11	Germination stage	28 DAS	1	SAP11	1	1.92436	0.962181	35.12
LexA::mGFP6-SAP11	Germination stage	28 DAS	1	SAP11	2	1.92436	0.962181	35.32
LexA::mGFP6-SAP11	Germination stage	28 DAS	1	SAP11	3	1.92436	0.962181	35.3
LexA::mGFP6-SAP11	Germination stage	28 DAS	2	ACT2	1	1.86995	0.934975	19.93
LexA::mGFP6-SAP11	Germination stage	28 DAS	2	ACT2	2	1.86995	0.934975	20.22
LexA::mGFP6-SAP11	Germination stage	28 DAS	2	ACT2	3	1.86995	0.934975	20.15
LexA::mGFP6-SAP11	Germination stage	28 DAS	2	APT	1	1.91413	0.957066	20.42
LexA::mGFP6-SAP11	Germination stage	28 DAS	2	APT	2	1.91413	0.957066	20.47
LexA::mGFP6-SAP11	Germination stage	28 DAS	2	APT	3	1.91413	0.957066	20.52
LexA::mGFP6-SAP11	Germination stage	28 DAS	2	SAP11	1	1.92436	0.962181	37.7
LexA::mGFP6-SAP11	Germination stage	28 DAS	2	SAP11	2	1.92436	0.962181	37.92
LexA::mGFP6-SAP11	Germination stage	28 DAS	2	SAP11	3	1.92436	0.962181	37.87
LexA::mGFP6-SAP11	Germination stage	28 DAS	3	ACT2	1	1.86995	0.934975	20.78
LexA::mGFP6-SAP11	Germination stage	28 DAS	3	ACT2	2	1.86995	0.934975	20.9
LexA::mGFP6-SAP11	Germination stage	28 DAS	3	ACT2	3	1.86995	0.934975	20.92
LexA::mGFP6-SAP11	Germination stage	28 DAS	3	APT	1	1.91413	0.957066	20.94
LexA::mGFP6-SAP11	Germination stage	28 DAS	3	APT	2	1.91413	0.957066	20.81
LexA::mGFP6-SAP11	Germination stage	28 DAS	3	APT	3	1.91413	0.957066	20.92
LexA::mGFP6-SAP11	Germination stage	28 DAS	3	SAP11	1	1.92436	0.962181	35.01
LexA::mGFP6-SAP11	Germination stage	28 DAS	3	SAP11	2	1.92436	0.962181	35.04
LexA::mGFP6-SAP11	Germination stage	28 DAS	3	SAP11	3	1.92436	0.962181	35.02
LexA::mGFP6-SAP11	Germination stage	7 DAS	1	ACT2	1	1.86995	0.934975	20.22
LexA::mGFP6-SAP11	Germination stage	7 DAS	1	ACT2	2	1.86995	0.934975	20.22
LexA::mGFP6-SAP11	Germination stage	7 DAS	1	ACT2	3	1.86995	0.934975	20.18
LexA::mGFP6-SAP11	Germination stage	7 DAS	1	APT1	1	1.91413	0.957066	20.34
LexA::mGFP6-SAP11	Germination stage	7 DAS	1	APT1	2	1.91413	0.957066	20.33
LexA::mGFP6-SAP11	Germination stage	7 DAS	1	APT1	3	1.91413	0.957066	20.35
LexA::mGFP6-SAP11	Germination stage	7 DAS	1	SAP11	1	1.84286	0.921429	17.09
LexA::mGFP6-SAP11	Germination stage	7 DAS	1	SAP11	2	1.84286	0.921429	17.07
LexA::mGFP6-SAP11	Germination stage	7 DAS	1	SAP11	3	1.84286	0.921429	17.07
LexA::mGFP6-SAP11	Germination stage	7 DAS	2	ACT2	1	1.86995	0.934975	20.42
LexA::mGFP6-SAP11	Germination stage	7 DAS	2	ACT2	2	1.86995	0.934975	20.41
LexA::mGFP6-SAP11	Germination stage	7 DAS	2	ACT2	3	1.86995	0.934975	20.46
LexA::mGFP6-SAP11	Germination stage	7 DAS	2	APT1	1	1.91413	0.957066	21.54
LexA::mGFP6-SAP11	Germination stage	7 DAS	2	APT1	2	1.91413	0.957066	21.53
LexA::mGFP6-SAP11	Germination stage	7 DAS	2	APT1	3	1.91413	0.957066	21.55
LexA::mGFP6-SAP11	Germination stage	7 DAS	2	SAP11	1	1.84286	0.921429	18.29
LexA::mGFP6-SAP11	Germination stage	7 DAS	2	SAP11	2	1.84286	0.921429	18.27
LexA::mGFP6-SAP11	Germination stage	7 DAS	2	SAP11	3	1.84286	0.921429	18.27
LexA::mGFP6-SAP11	Germination stage	7 DAS	3	ACT2	1	1.86995	0.934975	20.62
LexA::mGFP6-SAP11	Germination stage	7 DAS	3	ACT2	2	1.86995	0.934975	20.59
LexA::mGFP6-SAP11	Germination stage	7 DAS	3	ACT2	3	1.86995	0.934975	20.57
LexA::mGFP6-SAP11	Germination stage	7 DAS	3	APT1	1	1.91413	0.957066	20.55
LexA::mGFP6-SAP11	Germination stage	7 DAS	3	APT1	2	1.91413	0.957066	20.55
LexA::mGFP6-SAP11	Germination stage	7 DAS	3	APT1	3	1.91413	0.957066	20.54
LexA::mGFP6-SAP11	Germination stage	7 DAS	3	SAP54	1	1.84286	0.921429	17.32
LexA::mGFP6-SAP11	Germination stage	7 DAS	3	SAP54	2	1.84286	0.921429	17.34
LexA::mGFP6-SAP11	Germination stage	7 DAS	3	SAP54	3	1.84286	0.921429	17.36
LexA::mGFP6-SAP11	Seedling stage	14 DAS	1	ACT2	1	1.86995	0.934975	20.42
LexA::mGFP6-SAP11	Seedling stage	14 DAS	1	ACT2	2	1.86995	0.934975	20.73
LexA::mGFP6-SAP11	Seedling stage	14 DAS	1	ACT2	3	1.86995	0.934975	20.35
LexA::mGFP6-SAP11	Seedling stage	14 DAS	1	APT	1	1.91413	0.957066	20.49
LexA::mGFP6-SAP11	Seedling stage	14 DAS	1	APT	2	1.91413	0.957066	20.51
LexA::mGFP6-SAP11	Seedling stage	14 DAS	1	APT	3	1.91413	0.957066	20.33
LexA::mGFP6-SAP11	Seedling stage	14 DAS	1	SAP11	1	1.92436	0.962181	34.21
LexA::mGFP6-SAP11	Seedling stage	14 DAS	1	SAP11	2	1.92436	0.962181	33.53
LexA::mGFP6-SAP11	Seedling stage	14 DAS	1	SAP11	3	1.92436	0.962181	33.6
LexA::mGFP6-SAP11	Seedling stage	14 DAS	2	ACT2	1	1.86995	0.934975	14.68
LexA::mGFP6-SAP11	Seedling stage	14 DAS	2	ACT2	2	1.86995	0.934975	14.65
LexA::mGFP6-SAP11	Seedling stage	14 DAS	2	ACT2	3	1.86995	0.934975	14.36
LexA::mGFP6-SAP11	Seedling stage	14 DAS	2	APT	1	1.91413	0.957066	14.83
LexA::mGFP6-SAP11	Seedling stage	14 DAS	2	APT	2	1.91413	0.957066	14.82
LexA::mGFP6-SAP11	Seedling stage	14 DAS	2	APT	3	1.91413	0.957066	14.78
LexA::mGFP6-SAP11	Seedling stage	14 DAS	2	SAP11	1	1.92436	0.962181	31.24
LexA::mGFP6-SAP11	Seedling stage	14 DAS	2	SAP11	2	1.92436	0.962181	31.37
LexA::mGFP6-SAP11	Seedling stage	14 DAS	2	SAP11	3	1.92436	0.962181	31.3
LexA::mGFP6-SAP11	Seedling stage	14 DAS	3	ACT2	1	1.86995	0.934975	18.6
LexA::mGFP6-SAP11	Seedling stage	14 DAS	3	ACT2	2	1.86995	0.934975	18.58
LexA::mGFP6-SAP11	Seedling stage	14 DAS	3	ACT2	3	1.86995	0.934975	18.53
LexA::mGFP6-SAP11	Seedling stage	14 DAS	3	APT	1	1.91413	0.957066	18.56
LexA::mGFP6-SAP11	Seedling stage	14 DAS	3	APT	2	1.91413	0.957066	18.9
LexA::mGFP6-SAP11	Seedling stage	14 DAS	3	APT	3	1.91413	0.957066	18.87
LexA::mGFP6-SAP11	Seedling stage	14 DAS	3	SAP11	1	1.92436	0.962181	35.3
LexA::mGFP6-SAP11	Seedling stage	14 DAS	3	SAP11	2	1.92436	0.962181	35.33
LexA::mGFP6-SAP11	Seedling stage	14 DAS	3	SAP11	3	1.92436	0.962181	35.37
LexA::mGFP6-SAP11	Seedling stage	15 DAS	1	ACT2	1	1.86995	0.934975	20.92
LexA::mGFP6-SAP11	Seedling stage	15 DAS	1	ACT2	2	1.86995	0.934975	20.8
LexA::mGFP6-SAP11	Seedling stage	15 DAS	1	ACT2	3	1.86995	0.934975	20.88
LexA::mGFP6-SAP11	Seedling stage	15 DAS	1	APT	1	1.91413	0.957066	20.88
LexA::mGFP6-SAP11	Seedling stage	15 DAS	1	APT	2	1.91413	0.957066	20.66
LexA::mGFP6-SAP11	Seedling stage	15 DAS	1	APT	3	1.91413	0.957066	20.76
LexA::mGFP6-SAP11	Seedling stage	15 DAS	1	SAP11	1	1.92436	0.962181	16.44
LexA::mGFP6-SAP11	Seedling stage	15 DAS	1	SAP11	2	1.92436	0.962181	16.4
LexA::mGFP6-SAP11	Seedling stage	15 DAS	1	SAP11	3	1.92436	0.962181	16.43
LexA::mGFP6-SAP11	Seedling stage	15 DAS	2	ACT2	1	1.86995	0.934975	18.31
LexA::mGFP6-SAP11	Seedling stage	15 DAS	2	ACT2	2	1.86995	0.934975	18.33
LexA::mGFP6-SAP11	Seedling stage	15 DAS	2	ACT2	3	1.86995	0.934975	18.65
LexA::mGFP6-SAP11	Seedling stage	15 DAS	2	APT	1	1.91413	0.957066	18.21
LexA::mGFP6-SAP11	Seedling stage	15 DAS	2	APT	2	1.91413	0.957066	18.29
LexA::mGFP6-SAP11	Seedling stage	15 DAS	2	APT	3	1.91413	0.957066	18.19
LexA::mGFP6-SAP11	Seedling stage	15 DAS	2	SAP11	1	1.92436	0.962181	13.85
LexA::mGFP6-SAP11	Seedling stage	15 DAS	2	SAP11	2	1.92436	0.962181	13.85
LexA::mGFP6-SAP11	Seedling stage	15 DAS	2	SAP11	3	1.92436	0.962181	13.86
LexA::mGFP6-SAP11	Seedling stage	15 DAS	3	ACT2	1	1.86995	0.934975	19.65
LexA::mGFP6-SAP11	Seedling stage	15 DAS	3	ACT2	2	1.86995	0.934975	19.61
LexA::mGFP6-SAP11	Seedling stage	15 DAS	3	ACT2	3	1.86995	0.934975	19.69
LexA::mGFP6-SAP11	Seedling stage	15 DAS	3	APT	1	1.91413	0.957066	19.33
LexA::mGFP6-SAP11	Seedling stage	15 DAS	3	APT	2	1.91413	0.957066	19.35
LexA::mGFP6-SAP11	Seedling stage	15 DAS	3	APT	3	1.91413	0.957066	19.45
LexA::mGFP6-SAP11	Seedling stage	15 DAS	3	SAP11	1	1.92436	0.962181	15.05
LexA::mGFP6-SAP11	Seedling stage	15 DAS	3	SAP11	2	1.92436	0.962181	15.04
LexA::mGFP6-SAP11	Seedling stage	15 DAS	3	SAP11	3	1.92436	0.962181	15.02
LexA::mGFP6-SAP11	Seedling stage	21 DAS	1	ACT2	1	1.86995	0.934975	20.09
LexA::mGFP6-SAP11	Seedling stage	21 DAS	1	ACT2	2	1.86995	0.934975	20.11
LexA::mGFP6-SAP11	Seedling stage	21 DAS	1	ACT2	3	1.86995	0.934975	20.06
LexA::mGFP6-SAP11	Seedling stage	21 DAS	1	APT	1	1.91413	0.957066	20.1
LexA::mGFP6-SAP11	Seedling stage	21 DAS	1	APT	2	1.91413	0.957066	20.31
LexA::mGFP6-SAP11	Seedling stage	21 DAS	1	APT	3	1.91413	0.957066	20.17
LexA::mGFP6-SAP11	Seedling stage	21 DAS	1	SAP11	1	1.92436	0.962181	19.06
LexA::mGFP6-SAP11	Seedling stage	21 DAS	1	SAP11	2	1.92436	0.962181	19.02
LexA::mGFP6-SAP11	Seedling stage	21 DAS	1	SAP11	3	1.92436	0.962181	19.08
LexA::mGFP6-SAP11	Seedling stage	21 DAS	2	ACT2	1	1.86995	0.934975	18.64
LexA::mGFP6-SAP11	Seedling stage	21 DAS	2	ACT2	2	1.86995	0.934975	18.72
LexA::mGFP6-SAP11	Seedling stage	21 DAS	2	ACT2	3	1.86995	0.934975	18.63
LexA::mGFP6-SAP11	Seedling stage	21 DAS	2	APT	1	1.91413	0.957066	18.76
LexA::mGFP6-SAP11	Seedling stage	21 DAS	2	APT	2	1.91413	0.957066	18.72
LexA::mGFP6-SAP11	Seedling stage	21 DAS	2	APT	3	1.91413	0.957066	18.81
LexA::mGFP6-SAP11	Seedling stage	21 DAS	2	SAP11	1	1.92436	0.962181	17.43
LexA::mGFP6-SAP11	Seedling stage	21 DAS	2	SAP11	2	1.92436	0.962181	17.47
LexA::mGFP6-SAP11	Seedling stage	21 DAS	2	SAP11	3	1.92436	0.962181	17.42
LexA::mGFP6-SAP11	Seedling stage	21 DAS	3	ACT2	1	1.86995	0.934975	18.56
LexA::mGFP6-SAP11	Seedling stage	21 DAS	3	ACT2	2	1.86995	0.934975	18.52
LexA::mGFP6-SAP11	Seedling stage	21 DAS	3	ACT2	3	1.86995	0.934975	18.35
LexA::mGFP6-SAP11	Seedling stage	21 DAS	3	APT	1	1.91413	0.957066	18.75
LexA::mGFP6-SAP11	Seedling stage	21 DAS	3	APT	2	1.91413	0.957066	18.65
LexA::mGFP6-SAP11	Seedling stage	21 DAS	3	APT	3	1.91413	0.957066	18.64
LexA::mGFP6-SAP11	Seedling stage	21 DAS	3	SAP11	1	1.92436	0.962181	17.12
LexA::mGFP6-SAP11	Seedling stage	21 DAS	3	SAP11	2	1.92436	0.962181	17.13
LexA::mGFP6-SAP11	Seedling stage	21 DAS	3	SAP11	3	1.92436	0.962181	17.15
LexA::mGFP6-SAP11	Seedling stage	28 DAS	1	ACT2	1	1.86995	0.934975	22.78
LexA::mGFP6-SAP11	Seedling stage	28 DAS	1	ACT2	2	1.86995	0.934975	22.62
LexA::mGFP6-SAP11	Seedling stage	28 DAS	1	ACT2	3	1.86995	0.934975	22.66
LexA::mGFP6-SAP11	Seedling stage	28 DAS	1	APT	1	1.91413	0.957066	22.54
LexA::mGFP6-SAP11	Seedling stage	28 DAS	1	APT	2	1.91413	0.957066	22.56
LexA::mGFP6-SAP11	Seedling stage	28 DAS	1	APT	3	1.91413	0.957066	22.54
LexA::mGFP6-SAP11	Seedling stage	28 DAS	1	SAP11	1	1.92436	0.962181	36.7
LexA::mGFP6-SAP11	Seedling stage	28 DAS	1	SAP11	2	1.92436	0.962181	36.75
LexA::mGFP6-SAP11	Seedling stage	28 DAS	1	SAP11	3	1.92436	0.962181	35.99
LexA::mGFP6-SAP11	Seedling stage	28 DAS	2	ACT2	1	1.86995	0.934975	21.65
LexA::mGFP6-SAP11	Seedling stage	28 DAS	2	ACT2	2	1.86995	0.934975	21.7
LexA::mGFP6-SAP11	Seedling stage	28 DAS	2	ACT2	3	1.86995	0.934975	21.61
LexA::mGFP6-SAP11	Seedling stage	28 DAS	2	APT	1	1.91413	0.957066	22.8
LexA::mGFP6-SAP11	Seedling stage	28 DAS	2	APT	2	1.91413	0.957066	22.71
LexA::mGFP6-SAP11	Seedling stage	28 DAS	2	APT	3	1.91413	0.957066	22.53
LexA::mGFP6-SAP11	Seedling stage	28 DAS	2	SAP11	1	1.92436	0.962181	30.23
LexA::mGFP6-SAP11	Seedling stage	28 DAS	2	SAP11	2	1.92436	0.962181	30.28
LexA::mGFP6-SAP11	Seedling stage	28 DAS	2	SAP11	3	1.92436	0.962181	20.2
LexA::mGFP6-SAP11	Seedling stage	28 DAS	3	ACT2	1	1.86995	0.934975	21.36
LexA::mGFP6-SAP11	Seedling stage	28 DAS	3	ACT2	2	1.86995	0.934975	21.3
LexA::mGFP6-SAP11	Seedling stage	28 DAS	3	ACT2	3	1.86995	0.934975	21.47
LexA::mGFP6-SAP11	Seedling stage	28 DAS	3	APT	1	1.91413	0.957066	23.17
LexA::mGFP6-SAP11	Seedling stage	28 DAS	3	APT	2	1.91413	0.957066	23.18
LexA::mGFP6-SAP11	Seedling stage	28 DAS	3	APT	3	1.91413	0.957066	23.16
LexA::mGFP6-SAP11	Seedling stage	28 DAS	3	SAP11	1	1.92436	0.962181	34.49
LexA::mGFP6-SAP11	Seedling stage	28 DAS	3	SAP11	2	1.92436	0.962181	34.27
LexA::mGFP6-SAP11	Seedling stage	28 DAS	3	SAP11	3	1.92436	0.962181	34.35
LexA::mGFP6-SAP11	Uninduced	14 DAS	1	ACT2	1	1.86995	0.934975	15.42
LexA::mGFP6-SAP11	Uninduced	14 DAS	1	ACT2	2	1.86995	0.934975	14.69
LexA::mGFP6-SAP11	Uninduced	14 DAS	1	ACT2	3	1.86995	0.934975	15.37
LexA::mGFP6-SAP11	Uninduced	14 DAS	1	APT	1	1.91413	0.957066	23.37
LexA::mGFP6-SAP11	Uninduced	14 DAS	1	APT	2	1.91413	0.957066	23.22
LexA::mGFP6-SAP11	Uninduced	14 DAS	1	APT	3	1.91413	0.957066	23.23
LexA::mGFP6-SAP11	Uninduced	14 DAS	1	SAP11	1	1.92436	0.962181	35.86
LexA::mGFP6-SAP11	Uninduced	14 DAS	1	SAP11	2	1.92436	0.962181	35.66
LexA::mGFP6-SAP11	Uninduced	14 DAS	1	SAP11	3	1.92436	0.962181	35.19
LexA::mGFP6-SAP11	Uninduced	14 DAS	2	ACT2	1	1.86995	0.934975	19.45
LexA::mGFP6-SAP11	Uninduced	14 DAS	2	ACT2	2	1.86995	0.934975	19.7
LexA::mGFP6-SAP11	Uninduced	14 DAS	2	ACT2	3	1.86995	0.934975	19.67
LexA::mGFP6-SAP11	Uninduced	14 DAS	2	APT	1	1.91413	0.957066	19.81
LexA::mGFP6-SAP11	Uninduced	14 DAS	2	APT	2	1.91413	0.957066	19.86
LexA::mGFP6-SAP11	Uninduced	14 DAS	2	APT	3	1.91413	0.957066	20.03
LexA::mGFP6-SAP11	Uninduced	14 DAS	2	SAP11	1	1.92436	0.962181	38.27
LexA::mGFP6-SAP11	Uninduced	14 DAS	2	SAP11	2	1.92436	0.962181	38.66
LexA::mGFP6-SAP11	Uninduced	14 DAS	2	SAP11	3	1.92436	0.962181	38.63
LexA::mGFP6-SAP11	Uninduced	14 DAS	3	ACT2	1	1.86995	0.934975	15.36
LexA::mGFP6-SAP11	Uninduced	14 DAS	3	ACT2	2	1.86995	0.934975	15.71
LexA::mGFP6-SAP11	Uninduced	14 DAS	3	ACT2	3	1.86995	0.934975	15.52
LexA::mGFP6-SAP11	Uninduced	14 DAS	3	APT	1	1.91413	0.957066	23.47
LexA::mGFP6-SAP11	Uninduced	14 DAS	3	APT	2	1.91413	0.957066	23.36
LexA::mGFP6-SAP11	Uninduced	14 DAS	3	APT	3	1.91413	0.957066	23.82
LexA::mGFP6-SAP11	Uninduced	14 DAS	3	SAP11	1	1.92436	0.962181	35.97
LexA::mGFP6-SAP11	Uninduced	14 DAS	3	SAP11	2	1.92436	0.962181	35.91
LexA::mGFP6-SAP11	Uninduced	14 DAS	3	SAP11	3	1.92436	0.962181	35.93
35S::TENGU	Continuous induction	14 DAS	1	ACT2	1	1.86995	0.934975	20.87
35S::TENGU	Continuous induction	14 DAS	1	ACT2	2	1.86995	0.934975	20.84
35S::TENGU	Continuous induction	14 DAS	1	ACT2	3	1.86995	0.934975	20.83
35S::TENGU	Continuous induction	14 DAS	1	APT	1	1.91413	0.957066	20.97
35S::TENGU	Continuous induction	14 DAS	1	APT	2	1.91413	0.957066	20.96
35S::TENGU	Continuous induction	14 DAS	1	APT	3	1.91413	0.957066	20.93
35S::TENGU	Continuous induction	14 DAS	1	TENGU	1	1.93873	0.969364	17.23
35S::TENGU	Continuous induction	14 DAS	1	TENGU	2	1.93873	0.969364	17.22
35S::TENGU	Continuous induction	14 DAS	1	TENGU	3	1.93873	0.969364	17.24
35S::SAP54	Continuous induction	14 DAS	1	ACT2	1	1.86995	0.934975	20.76
35S::SAP54	Continuous induction	14 DAS	1	ACT2	2	1.86995	0.934975	20.77
35S::SAP54	Continuous induction	14 DAS	1	ACT2	3	1.86995	0.934975	20.64
35S::SAP54	Continuous induction	14 DAS	1	APT	1	1.91413	0.957066	20.78
35S::SAP54	Continuous induction	14 DAS	1	APT	2	1.91413	0.957066	20.75
35S::SAP54	Continuous induction	14 DAS	1	APT	3	1.91413	0.957066	20.66
35S::SAP54	Continuous induction	14 DAS	1	SAP54	1	1.84286	0.921429	17.75
35S::SAP54	Continuous induction	14 DAS	1	SAP54	2	1.84286	0.921429	17.89
35S::SAP54	Continuous induction	14 DAS	1	SAP54	3	1.84286	0.921429	17.77
35S::SAP11	Continuous induction	14 DAS	1	ACT2	1	1.86995	0.934975	23.25
35S::SAP11	Continuous induction	14 DAS	1	ACT2	2	1.86995	0.934975	23.26
35S::SAP11	Continuous induction	14 DAS	1	ACT2	3	1.86995	0.934975	23.2
35S::SAP11	Continuous induction	14 DAS	1	APT	1	1.91413	0.957066	23.21
35S::SAP11	Continuous induction	14 DAS	1	APT	2	1.91413	0.957066	23.25
35S::SAP11	Continuous induction	14 DAS	1	APT	3	1.91413	0.957066	23.26
35S::SAP11	Continuous induction	14 DAS	1	SAP11	1	1.92436	0.962181	19.11
35S::SAP11	Continuous induction	14 DAS	1	SAP11	2	1.92436	0.962181	19.12
35S::SAP11	Continuous induction	14 DAS	1	SAP11	3	1.92436	0.962181	19.11
