# Supplementary material for: Studying the Function of Phytoplasma Effector Proteins Using a Chemical-Inducible Expression System in Transgenic Plants
Source: Int J Mol Sci. 2021 Dec 18;22(24):13582. doi: 10.3390/ijms222413582 (PMC8703313; doi:10.3390/ijms222413582)
Supplement: Supplementary file 1 [file ijms-22-13582-s001.zip › Table S5.xlsx]

## Sheet: Tabelle1
Plant line	Induction regime	CI	CII	RI	RII
35S::SAP11	continuous	2	6	10	38
35S::SAP11	continuous	3	5	9	39
35S::SAP11	continuous	4	5	11	37
35S::SAP11	continuous	3	6	8	41
35S::SAP11	continuous	4	6	9	40
35S::SAP11	continuous	4	5	9	37
35S::SAP11	continuous	3	6	10	39
35S::SAP11	continuous	3	6	8	36
35S::SAP11	continuous	4	6	8	38
35S::SAP11	continuous	2	5	8	37
35S::SAP11	continuous	2	6	7	42
35S::SAP11	continuous	3	6	9	40
35S::SAP54	continuous	3	5	5	4
35S::SAP54	continuous	4	4	4	3
35S::SAP54	continuous	4	4	5	4
35S::SAP54	continuous	3	3	5	3
35S::SAP54	continuous	5	4	5	4
35S::SAP54	continuous	4	3	4	4
35S::SAP54	continuous	4	3	4	3
35S::SAP54	continuous	4	4	3	3
35S::SAP54	continuous	5	5	6	4
35S::SAP54	continuous	5	4	5	4
35S::SAP54	continuous	5	4	5	3
35S::SAP54	continuous	5	4	4	4
35S::SAP54	continuous	4	3	5	3
35S::TENGU	continuous	23	29	8	5
35S::TENGU	continuous	24	28	8	5
35S::TENGU	continuous	23	31	8	4
35S::TENGU	continuous	25	30	7	5
35S::TENGU	continuous	27	32	6	4
35S::TENGU	continuous	25	35	8	4
35S::TENGU	continuous	26	29	7	5
35S::TENGU	continuous	28	28	7	4
35S::TENGU	continuous	26	31	7	5
35S::TENGU	continuous	24	30	8	5
35S::TENGU	continuous	25	28	9	5
35S::TENGU	continuous	23	29	10	4
LexA	continuous	5	4	4	2
LexA	continuous	4	4	3	3
LexA	continuous	4	5	4	3
LexA	continuous	5	4	3	2
LexA	continuous	5	3	3	3
LexA	continuous	4	4	3	2
LexA	continuous	5	4	4	3
LexA	continuous	4	4	3	2
LexA	continuous	4	5	4	3
LexA	continuous	4	5	3	3
LexA	continuous	5	4	3	2
LexA	continuous	5	5	3	3
LexA::mGFP6	continuous	4	4	4	2
LexA::mGFP6	continuous	4	5	4	3
LexA::mGFP6	continuous	5	4	3	3
LexA::mGFP6	continuous	4	4	4	3
LexA::mGFP6	continuous	5	5	3	2
LexA::mGFP6	continuous	4	5	3	3
LexA::mGFP6	continuous	4	4	4	2
LexA::mGFP6	continuous	4	5	4	4
LexA::mGFP6	continuous	3	5	3	3
LexA::mGFP6	continuous	4	5	3	3
LexA::mGFP6	continuous	4	4	4	2
LexA::mGFP6	continuous	4	4	3	3
LexA::SAP11	continuous	25	15	20	30
LexA::SAP11	continuous	24	16	21	31
LexA::SAP11	continuous	26	15	21	31
LexA::SAP11	continuous	25	15	20	31
LexA::SAP11	continuous	26	15	22	30
LexA::SAP11	continuous	24	16	21	32
LexA::SAP11	continuous	25	16	20	32
LexA::SAP11	continuous	25	15	20	31
LexA::SAP11	continuous	24	16	21	30
LexA::SAP11	continuous	26	16	21	30
LexA::SAP11	flowering stage	6	14	4	7
LexA::SAP11	flowering stage	5	8	5	9
LexA::SAP11	flowering stage	5	12	4	5
LexA::SAP11	flowering stage	5	13	4	8
LexA::SAP11	flowering stage	4	12	6	7
LexA::SAP11	flowering stage	4	11	3	7
LexA::SAP11	flowering stage	4	13	3	7
LexA::SAP11	flowering stage	4	14	5	8
LexA::SAP11	flowering stage	6	13	4	6
LexA::SAP11	flowering stage	5	15	4	8
LexA::SAP11	germination stage	4	3	16	8
LexA::SAP11	germination stage	3	4	17	7
LexA::SAP11	germination stage	4	2	15	6
LexA::SAP11	germination stage	5	3	17	8
LexA::SAP11	germination stage	3	3	16	9
LexA::SAP11	germination stage	4	4	15	8
LexA::SAP11	germination stage	3	3	17	7
LexA::SAP11	germination stage	3	2	16	6
LexA::SAP11	germination stage	4	2	17	7
LexA::SAP11	germination stage	5	3	17	8
LexA::SAP11	seedling stage	3	9	16	10
LexA::SAP11	seedling stage	3	7	14	20
LexA::SAP11	seedling stage	3	6	14	17
LexA::SAP11	seedling stage	2	6	13	16
LexA::SAP11	seedling stage	1	2	9	15
LexA::SAP11	seedling stage	3	5	9	17
LexA::SAP11	seedling stage	3	7	15	19
LexA::SAP11	seedling stage	2	5	9	20
LexA::SAP11	seedling stage	2	4	16	18
LexA::SAP11	seedling stage	3	4	10	19
LexA::SAP11	seedling stage	4	5	15	17
LexA::SAP11	uninduced	4	3	3	2
LexA::SAP11	uninduced	4	4	4	3
LexA::SAP11	uninduced	5	4	4	2
LexA::SAP11	uninduced	3	3	3	3
LexA::SAP11	uninduced	4	4	4	2
LexA::SAP11	uninduced	4	4	3	2
LexA::SAP11	uninduced	4	5	2	2
LexA::SAP11	uninduced	5	4	3	2
LexA::SAP11	uninduced	3	4	3	3
LexA::SAP11	uninduced	4	5	3	2
LexA::SAP11	uninduced	5	4	4	2
LexA::SAP54	continuous	4	7	4	5
LexA::SAP54	continuous	5	6	5	6
LexA::SAP54	continuous	5	5	5	6
LexA::SAP54	continuous	4	5	5	5
LexA::SAP54	continuous	5	6	4	5
LexA::SAP54	continuous	3	5	4	5
LexA::SAP54	continuous	5	6	5	6
LexA::SAP54	continuous	5	6	5	6
LexA::SAP54	continuous	4	5	6	5
LexA::SAP54	continuous	5	5	5	6
LexA::SAP54	continuous	4	6	5	5
LexA::SAP54	flowering stage	7	4	3	3
LexA::SAP54	flowering stage	6	5	4	3
LexA::SAP54	flowering stage	6	4	4	3
LexA::SAP54	flowering stage	6	5	3	2
LexA::SAP54	flowering stage	5	4	3	3
LexA::SAP54	flowering stage	7	4	4	2
LexA::SAP54	flowering stage	6	4	4	2
LexA::SAP54	flowering stage	6	5	3	3
LexA::SAP54	flowering stage	6	5	4	3
LexA::SAP54	flowering stage	7	4	3	3
LexA::SAP54	flowering stage	7	5	4	2
LexA::SAP54	flowering stage	6	5	4	3
LexA::SAP54	flowering stage	7	5	4	3
LexA::SAP54	flowering stage	6	5	4	2
LexA::SAP54	flowering stage	6	4	3	3
LexA::SAP54	flowering stage	7	5	3	2
LexA::SAP54	flowering stage	6	5	4	2
LexA::SAP54	flowering stage	6	4	4	3
LexA::SAP54	flowering stage	7	5	4	3
LexA::SAP54	flowering stage	7	5	4	3
LexA::SAP54	flowering stage	7	4	3	2
LexA::SAP54	germination stage	3	3	4	3
LexA::SAP54	germination stage	3	4	5	2
LexA::SAP54	germination stage	4	4	5	3
LexA::SAP54	germination stage	3	3	6	2
LexA::SAP54	germination stage	3	4	4	3
LexA::SAP54	germination stage	3	4	5	3
LexA::SAP54	germination stage	3	3	5	2
LexA::SAP54	germination stage	3	3	5	3
LexA::SAP54	germination stage	4	4	6	2
LexA::SAP54	germination stage	3	4	4	3
LexA::SAP54	germination stage	4	3	4	2
LexA::SAP54	germination stage	4	3	6	2
LexA::SAP54	germination stage	3	4	6	2
LexA::SAP54	seedling stage	3	4	3	6
LexA::SAP54	seedling stage	3	3	3	6
LexA::SAP54	seedling stage	4	4	3	5
LexA::SAP54	seedling stage	4	3	4	5
LexA::SAP54	seedling stage	4	3	4	6
LexA::SAP54	seedling stage	4	3	3	6
LexA::SAP54	seedling stage	3	4	4	5
LexA::SAP54	seedling stage	4	4	4	5
LexA::SAP54	seedling stage	3	4	3	6
LexA::SAP54	seedling stage	3	3	4	6
LexA::SAP54	seedling stage	3	4	4	6
LexA::SAP54	seedling stage	4	4	4	5
LexA::SAP54	seedling stage	4	4	4	6
LexA::SAP54	seedling stage	4	3	3	6
LexA::SAP54	seedling stage	3	3	3	6
LexA::SAP54	seedling stage	4	4	4	6
LexA::SAP54	seedling stage	3	3	3	5
LexA::SAP54	seedling stage	4	4	3	6
LexA::SAP54	seedling stage	3	3	4	6
LexA::SAP54	seedling stage	3	3	3	6
LexA::SAP54	uninduced	4	4	3	3
LexA::SAP54	uninduced	5	4	4	2
LexA::SAP54	uninduced	4	3	4	3
LexA::SAP54	uninduced	3	5	3	2
LexA::SAP54	uninduced	4	4	3	3
LexA::SAP54	uninduced	3	4	3	2
LexA::SAP54	uninduced	3	5	4	2
LexA::SAP54	uninduced	3	5	3	3
LexA::SAP54	uninduced	4	4	3	2
LexA::SAP54	uninduced	4	4	2	3
LexA::SAP54	uninduced	3	3	3	2
LexA::SAP54	uninduced	4	5	3	3
LexA::SAP54	uninduced	3	4	2	3
LexA::SAP54	uninduced	4	5	3	2
LexA::SAP54	uninduced	3	5	4	3
LexA::TENGU	continuous	23	29	5	3
LexA::TENGU	continuous	24	30	6	4
LexA::TENGU	continuous	21	27	5	4
LexA::TENGU	continuous	23	29	5	3
LexA::TENGU	continuous	25	30	7	2
LexA::TENGU	continuous	26	32	7	5
LexA::TENGU	continuous	23	34	8	4
LexA::TENGU	continuous	24	28	5	3
LexA::TENGU	continuous	21	31	6	3
LexA::TENGU	continuous	24	34	5	4
LexA::TENGU	continuous	25	25	5	4
LexA::TENGU	continuous	23	31	7	3
LexA::TENGU	continuous	21	33	5	4
LexA::TENGU	flowering stage	7	5	4	2
LexA::TENGU	flowering stage	8	4	5	3
LexA::TENGU	flowering stage	7	6	6	2
LexA::TENGU	flowering stage	8	6	5	2
LexA::TENGU	flowering stage	9	5	4	3
LexA::TENGU	flowering stage	9	6	6	3
LexA::TENGU	flowering stage	8	5	5	2
LexA::TENGU	flowering stage	7	5	4	3
LexA::TENGU	flowering stage	8	4	6	3
LexA::TENGU	flowering stage	6	5	4	2
LexA::TENGU	germination stage	5	4	12	5
LexA::TENGU	germination stage	7	3	14	4
LexA::TENGU	germination stage	6	2	11	6
LexA::TENGU	germination stage	4	3	13	4
LexA::TENGU	germination stage	5	3	10	3
LexA::TENGU	germination stage	7	2	9	3
LexA::TENGU	germination stage	4	2	12	4
LexA::TENGU	germination stage	4	3	10	4
LexA::TENGU	germination stage	5	5	13	5
LexA::TENGU	germination stage	3	4	11	3
LexA::TENGU	seedling stage	11	17	8	4
LexA::TENGU	seedling stage	9	16	9	3
LexA::TENGU	seedling stage	10	13	10	5
LexA::TENGU	seedling stage	12	18	11	2
LexA::TENGU	seedling stage	13	19	7	5
LexA::TENGU	seedling stage	11	17	10	4
LexA::TENGU	seedling stage	15	20	11	5
LexA::TENGU	seedling stage	12	19	9	5
LexA::TENGU	seedling stage	14	18	12	6
LexA::TENGU	seedling stage	10	21	9	3
LexA::TENGU	seedling stage	13	16	8	4
LexA::TENGU	uninduced	4	5	4	2
LexA::TENGU	uninduced	3	4	3	2
LexA::TENGU	uninduced	4	4	4	3
LexA::TENGU	uninduced	4	5	5	2
LexA::TENGU	uninduced	5	4	4	3
LexA::TENGU	uninduced	4	4	3	3
LexA::TENGU	uninduced	4	5	4	3
LexA::TENGU	uninduced	5	4	3	3
LexA::TENGU	uninduced	4	4	4	2
LexA::TENGU	uninduced	4	5	4	3
wild type	continuous	5	4	4	2
wild type	continuous	4	4	3	3
wild type	continuous	4	5	3	2
wild type	continuous	4	5	4	2
wild type	continuous	5	4	3	3
wild type	continuous	3	5	3	3
wild type	continuous	4	4	3	2
wild type	continuous	5	3	4	3
wild type	continuous	5	4	4	2
wild type	continuous	4	4	4	3
wild type	continuous	4	5	3	3
wild type	continuous	4	5	3	3
wild type	uninduced	4	5	4	3
wild type	uninduced	4	4	3	3
wild type	uninduced	4	5	3	2
wild type	uninduced	5	4	3	2
wild type	uninduced	3	5	4	2
wild type	uninduced	5	5	4	3
wild type	uninduced	4	5	3	3
wild type	uninduced	4	4	4	2
wild type	uninduced	5	4	3	2
wild type	uninduced	4	5	4	2
wild type	uninduced	4	3	3	3
wild type	uninduced	5	5	3	2
